# Supplementary material for: Predictive patterning via solid-state dewetting of transferred single-crystal films
Source: Nat Commun. 2026 Mar 28;17:4542. doi: 10.1038/s41467-026-70836-y (PMC13194774; doi:10.1038/s41467-026-70836-y)
Supplement: Supplementary file 3 — Supplementary Software 1 [file 41467_2026_70836_MOESM3_ESM.zip]

Archive with 35 entries (22 files):
- software_package/
- software_package/examples/
- software_package/examples/cross1/
- software_package/examples/cross1/bitmap2.csv
- software_package/examples/cross1/dewet
- software_package/examples/cross2/
- software_package/examples/cross2/bitmap2.csv
- software_package/examples/cross2/dewet
- software_package/examples/cross3/
- software_package/examples/cross3/bitmap2.csv
- software_package/examples/cross3/dewet
- software_package/examples/cross4/
- software_package/examples/cross4/bitmap2.csv
- software_package/examples/cross4/dewet
- software_package/examples/hole1/
- software_package/examples/hole1/dewet
- software_package/examples/hole2/
- software_package/examples/hole2/dewet
- software_package/examples/ring1/
- software_package/examples/ring1/bitmap2.csv
- software_package/examples/ring1/dewet
- software_package/examples/ring2/
- software_package/examples/ring2/bitmap2.csv
- software_package/examples/ring2/dewet
- software_package/examples/ring3/
- software_package/examples/ring3/bitmap2.csv
- software_package/examples/ring3/dewet
- software_package/examples/ring4/
- software_package/examples/ring4/bitmap2.csv
- software_package/examples/ring4/dewet
- software_package/MIT License.pdf
- software_package/nr-software-policy.pdf
- software_package/README.pdf
- software_package/source/
- software_package/source/dewetnnlitho.for
