# Supplementary material for: Predictive patterning via solid-state dewetting of transferred single-crystal films
Source: Nat Commun. 2026 Mar 28;17:4542. doi: 10.1038/s41467-026-70836-y (PMC13194774; doi:10.1038/s41467-026-70836-y)
Supplement: Supplementary file 3 — Supplementary Software 1 [file 41467_2026_70836_MOESM3_ESM.zip › software_package/source/dewetnnlitho.for]

       program dewetnnn

c**********************************************
c**********************************************
c**********************************************
c
c   SOS Dewetting program on square lattice
c   second neighbor interaction is included
c   
c   possibility to allow or not for
c    - diffusion of adat (with no NN and NNN) on substrate
c    - hole nucleation from detachment of atoms from the first layer with 4 in-plane NN 
c    - detament of atoms from a facet site (i.e. 4 NN)
c
c**********************************************
c**********************************************
c**********************************************
c 
c--- physical input parameters
c
c   lx*ly  system size
c
c   ntot   total number of iterations
c
c   ih0    initial film height
c
c   io     =1 for initial run with circular hole,
c          =2 for initial run with circular island,
c          =3 for initial run with  island mx x my , 
c          =5 for stripe with arbitrary orientation 
c          =6 for arbitary patches (initial shape loaded from bitmap2.csv)
c          =-1 for continuation
c
c   rad    initial radius of the initial hole
c
c   zeta   ratio of the NNN int. to NN int.
c
c   es     energy cost at the adsorbate-substrate interface
c
c   temp   temperature in unit of S-S NN int.
c
c   isub   =0 adatom diffusion on substrate, 
c          =1 no adatom diffusion on substrate
c          (i.e. target site for diffusion on substrate must at least one in plane NN or NNN)
c
c   ihole  =0 atoms from the first layer with 4 in-plane NN can detach
c          =1 atoms from the first layer with 4 in-plane NN cannot detach
c
c   ifacet =0 facet atoms (4 in plane NN) can detach
c          =1 facet atoms (4 in plane NN) cannot detach
c
c--- code parameters
c
c   nmc    number of outer loop, i.e. images of the system
c
c   npmx   maximum number of positions in a state list: must be large enough
c
c--- the state of an atom is described by (indxh, nn1,nn2)
c
c   indxh  index of height, 0 for h=0, 1 for h=1, 2 for h >=2
c
c   nn1    number of lateral NNs+1, 1 <= nn1 <= 4
c
c   nn2    number of NNNs+1, 1 <= nn2 <= 13
c
c---  tables
c
c   ih(ix,iy,jj=1-5): information at a site (ix,iy)
c            jj=1; height
c               2; ilst, position in the state list
c               (3, 4, 5); (indxh, nn1, nn2) --- representing a state
c

c   lst(indxh,nn1,nn2,ilst); a list  of a state (indxh, nn1, nn2) which
c                             contains the position ix+(iy-1)*lx ,
c
c   numb(indxh,nn1,nn2); number of members in the state list 
c
c   prb(indxh,nn1,nn2);  diffusion probability from the state (indxh,nn1,nn2)
c
c   trp(itr); sum of (prb*numb) up to a state (indxh,nn1,nn2),
c             itr=indxh+((nn1-1)+(nn2-1)*5)*2
c
c   nnpx,nnpy; periodic list for nearest neighbors
c
c   idx,idy;  data of nearest neighbor directions
c
c**********************************************
c-----------------declarations and parameters
     
    
      implicit real*8 (a-h,o-z)
      real*4 ranxor
      integer*8 ntot,ninner,inlp

c---------system size
      parameter(lx=500,ly=500,ih0=3,npmx=2e6)

c---------iterations
      parameter(ntot=6000,nmc=400)
c---------physica parameters
      parameter(zeta=7.5)
      parameter(es=0.850*(1.+4.*zeta),temp=0.068*(1.+4.*zeta),isub=1)
c---------initial condition
      parameter(rad=3.,io=6,ihole=0,ifacet=1)
      parameter(iwx0=200,iwy0=0)
      parameter(nx=1,ny=1,swidth=40)
c      parameter(zeta=2.0,es=0.4,temp=0.08)

c----------tables      
      dimension ih(lx,ly,5)
      dimension numb(2,5,13),lst(2,5,13,npmx)
      dimension nnpx(0:lx+1),nnpy(0:ly+1)
      dimension prb(2,5,13),trp(0:2*5*13)
      dimension idx(4),idy(4)
      dimension m(521)
      dimension kk(2,-1:2,-1:1)

c--------------data and common      
      common /ransu/ j,m
      data idx/-1,1,0,0/      
      data idy/0,0,-1,1/
      
      
      open(10,file='Z20E04T008.fin')
      open(11,file='Z20E04T008.dat',access='append')
 

      write(*,*) '# lx,ly,ih0,rad,nmc,io,zeta,es,temp;'    
      write(*,*) lx,ly,ih0,rad,nmc,io,zeta,es,temp 

c      ALLOCATE(BUFFER_ARR(lx))


c***********************************************
c--------Initializations

c---------seed rdm nb     
      iseed=543219876
      call ranini(iseed)   

c--------init subroutine               
      call init(lx,ly,ih,npmx,numb,lst,nnpx,nnpy,prb
     &,ih0,rad,zeta,es,temp,idx,idy,iwx0,iwy0,nx,ny,swidth,io
     &,imc0,time,ihole,ifacet)

c--------size inner loop
      ninner=ntot/nmc

c--------void (naked substrate) size
      navoid=0
      do ix=1,lx
       do iy=1,ly
        if(ih(ix,iy,1).eq.0) navoid=navoid+1
       enddo
      enddo

      imc=0
      if(io.ne.-1) then
       write(*,*) 'imc,  time, navoid'
       write(*,*) imc,time,navoid
       nfi=20
       print *, 'I am writing fort20'
       call wt11(lx,ly,ih,imc,time,nfi)
      endif
      

c********************************************************
c********************************************************
c********************************************************
c--------  MC Main loop

       do imc=imc0+1,imc0+nmc
       
c********************************************************
c-------------------  Begin Inner loop       
       do inlp=1,lx*ly*ninner


c********************************************************
c-------------------  set transition probabilities
      trp(0)=0.d0
      do nn2=1,13
       do nn1=1,5
        do indxh=1,2
         itr=indxh+((nn1-1)+(nn2-1)*5)*2
         temprl=numb(indxh,nn1,nn2)*prb(indxh,nn1,nn2)
          trp(itr)=trp(itr-1)+temprl
        enddo
        enddo
        enddo

c********************************************************
c-------------  choose event and position

       wtrnp=trp(2*5*13)*ranxor()
       do nn2=1,13
       do nn1=1,5
        do indxh=1,2
         itr=indxh+((nn1-1)+(nn2-1)*5)*2
         if(wtrnp.lt.trp(itr)) goto 1
        enddo
       enddo
      enddo
      write(*,*) 'error in trnp',wtrnp,(trp(ii),ii=1,2*5*13)
      stop         
    1 continue
      if(itr.gt.1) wtrnp=wtrnp-trp(itr-1)
      jlst=wtrnp/prb(indxh,nn1,nn2)+1
      jxy=lst(indxh,nn1,nn2,jlst)
      jy=(jxy-1)/lx+1
      jx=jxy-(jy-1)*lx
      if(ih(jx,jy,2).ne.jlst) then
       write(*,*) trnp,jlst,indxh,nn1,nn2
       write(*,*) 'error in jx,jy,jlst',jx,jy,(ih(jx,jy,jj),jj=1,5)
       stop
      endif

c********************************************************
c---------  choose NN site to jump
      irnd=ranxor()*4+1
      if(irnd.gt.4) then
       write(*,*) 'error in irnd',irnd
       goto 999
      endif
      jxnn=nnpx(jx+idx(irnd))
      jynn=nnpy(jy+idy(irnd))


c
c********************************************************
c--------no diffusion of adatoms to the substrate 
c--------in the absence of first and second neighbors above substrate level
c--------for the target site

      if(isub.eq.1.and.ih(jxnn,jynn,1).eq.0.and.ih(jx,jy,1).eq.1) then

      ijx=jxnn
      ijy=jynn
c------------  # of first neighbors in the same level
      nn1=1
      do idir=1,4
       ijxnn=nnpx(ijx+idx(idir))
       ijynn=nnpy(ijy+idy(idir))
       if(ih(ijxnn,ijynn,1).ge.1) nn1=nn1+1
      enddo

      
c------------  # of second neighbors above substrate
      nn2i=1 
      if(ih(nnpx(ijx+1),nnpy(ijy+1),1).ge.1) nn2i=nn2i+1
      if(ih(nnpx(ijx+1),nnpy(ijy-1),1).ge.1) nn2i=nn2i+1
      if(ih(nnpx(ijx-1),nnpy(ijy-1),1).ge.1) nn2i=nn2i+1
      if(ih(nnpx(ijx-1),nnpy(ijy+1),1).ge.1) nn2i=nn2i+1

      if(nn1.eq.2.and.nn2i.eq.1) goto 888

      endif

 

     
c********************************************************
c----------- update lst; first remove from the list
      idxm=idx(irnd)
      idym=idy(irnd)
      idbxm=-idym
      idbym=idxm
      do ipara=-1,2
        do iperp=-1,1
          jxm=jx+ipara*idxm+iperp*idbxm
          jym=jy+ipara*idym+iperp*idbym
          if(jxm.gt.lx) jxm=jxm-lx
          if(jxm.lt.1) jxm=jxm+lx
          if(jym.gt.ly) jym=jym-ly
          if(jym.lt.1) jym=jym+ly
          kx=jxm
          ky=jym
          kk(1,ipara,iperp)=kx
          kk(2,ipara,iperp)=ky
          call delete(kx,ky,lx,ly,ih,npmx
     &           ,lst,numb)
        end do
      end do

    
c********************************************************
c------------  height exchange; diffusion
      ih(jx,jy,1)=ih(jx,jy,1)-1
      ih(jxnn,jynn,1)=ih(jxnn,jynn,1)+1

c********************************************************
c----------- count number of dewetted area      
      if(ih(jx,jy,1).eq.0) navoid=navoid+1
      if(ih(jxnn,jynn,1).eq.1) navoid=navoid-1     

c********************************************************
c----------- update lst; second append to lst

      do ipara=-1,2
        do iperp=-1,1
          kx=kk(1,ipara,iperp)
          ky=kk(2,ipara,iperp)
          call addition(kx,ky,lx,ly,nnpx,nnpy,ih,npmx
     &      ,lst,numb,idx,idy,ifacet)
        end do
      end do

c********************************************************
c----------update time
       time=time+1./trp(2*5*13)

c********************************************************
c------------------------------------ every process is over       
      goto 888   
      
  888 continue

c********************************************************
c-----------  END inlp   
      enddo  
      
c********************************************************
c------------output intermediate height configuration
c------------physical time accounts for the bond under the atom
      write(*,*) imc,time,navoid
      nfi=nfi+1
      call wt11(lx,ly,ih,imc,time,nfi)
      

c********************************************************
c********************************************************
c********************************************************
c-----------   END outer loop   
      enddo  
 999  continue
 
c------------- store final information for later continuation
       call wt10(lx,ly,ih,npmx,lst,numb,imc-1,time)
     

      
      
c********************************************************
c------------  END MAIN program
      stop
      end


c********************************************************
c********************************************************
c********************************************************
c********************************************************
c********************************************************
c********************************************************
c----------SUBROUTINES-----------------------------------
c********************************************************
c********************************************************
c********************************************************
c********************************************************
c********************************************************
c********************************************************


c==================================================
      subroutine init(lx,ly,ih,npmx,numb,lst,nnpx,nnpy
     &,prb,ih0,rad,zeta,es,temp,idx,idy,iwx0,iwy0,nx,ny,swidth,io
     &,imc0,time,ihole,ifacet)
c--------------------------------------------------------
c   io=1 for initiallization. -1 for continuation
c-------------------------------------------------------
      implicit real*8 (a-h,o-z)
      dimension ih(lx,ly,5)
      dimension numb(2,5,13),lst(2,5,13,npmx)
      dimension nnpx(0:lx+1),nnpy(0:ly+1),m(521)
      dimension prb(2,5,13),idx(4),idy(4)
      common /ransu/ j,m
      dimension mTABLE(ly,lx)
      
            
      imc0=0
      time=0. 
      
c-----------------------  continuation  --------------------------
      if(io.eq.-1) then
      
       read(10,*) 
       read(10,*) imc0,time
       read(10,*) 
       do iy=1,ly
       do ix=1,lx
        read(10,*) (ih(ix,iy,jj),jj=1,5)
       enddo
       enddo 
    
c------------  random number
      read(10,*) 
      read(10,*) j,(m(ii),ii=1,521)
      rewind 10

c   11 continue
c      read(11,*,end=111)
c      goto 11
c  111 continue

      endif

c--------------------  initiallization with a central hole
      if(io.eq.1) then
      
        rad2=rad**2
        lxh=lx/2
        lyh=ly/2
        do iy=1,ly
          do ix=1,lx
            ih(ix,iy,1)=0
            dist2=(ix-lxh)**2+(iy-lyh)**2
            if(dist2.gt.rad2) ih(ix,iy,1)=ih0
          enddo
        enddo
            
      endif

c--------------------  initiallization with a central island
      if(io.eq.2) then
      
        rad2=rad**2
        lxh=lx/2
        lyh=ly/2
        do iy=1,ly
          do ix=1,lx
            ih(ix,iy,1)=ih0
            dist2=(ix-lxh)**2+(iy-lyh)**2
            if(dist2.gt.rad2) ih(ix,iy,1)=0
          enddo
        enddo
            
      endif
c--------------------initialization with an island of size mx*my
      if(io.eq.3) then

        do iy=1,ly
          do ix=1,lx
            ih(ix,iy,1)=0
            ih(ix,iy,4)=5
            ih(ix,iy,2)=0
          enddo
        enddo

c------------island of size mx*my
       mx=lx-iwx0
       my=ly-iwy0
       jx=(lx-mx)/2
       jy=(ly-my)/2
       do iy=jy+1,jy+my
        do ix=jx+1,jx+mx
         ih(ix,iy,1)=ih0
        enddo
       enddo

      endif
c---------------------initialization with a stripe along an arbitrary direction
C ny     : number of stripes along y
C nx     : number of stripes along x
C swidth : width of the stripes
      if(io.eq.5) then

        do iy=1,ly
          do ix=1,lx
            ih(ix,iy,1)=0
            ih(ix,iy,4)=5
            ih(ix,iy,2)=0
          enddo
        enddo


c-------- island of size mx*my
       kdx=lx/nx
       kdy=lx/ny
       r=dfloat(kdy)/dfloat(kdx)
       iswy=1+int(swidth*sqrt(1+r**2))
       do ix=1,lx
        do iy=1,ly
         ixy=ix+(iy-1)*lx
	 ishift=int(dfloat(ix)*r)
         if(mod(iy+nx*Ly-ishift,kdy).ge.iswy) ih(ix,iy,1)=ih0 
        enddo
       enddo

      endif

c--------------------initialization with bitmap
       if(io.eq.6) then
            call readbmp(lx,ly,mTABLE)
            do iy=1,ly
                do ix=1,lx
                    if (mTABLE(ix,iy) == 2.0) THEN 
                        ih(ix,iy,1)=0
                    else if (mTABLE(ix,iy) == 1.0) THEN
                        ih(ix,iy,1)=ih0
                    endif
                enddo
            enddo
       endif

c----------------------  periodic positions  
      nnpx(0)=lx
      do ix=1,lx
       nnpx(ix)=ix
      enddo
      nnpx(lx+1)=1
      nnpy(0)=ly
      do iy=1,ly
       nnpy(iy)=iy
      enddo
      nnpy(ly+1)=1
      
c----------  clear list
      do indxh=1,2
       do nn1=1,5
        do nn2=1,13
         numb(indxh,nn1,nn2)=0
         do jj=1,npmx
          lst(indxh,nn1,nn2,jj)=0
         enddo
        enddo
       enddo
      enddo
      
c--------------  setup listing in lst
      do ix=1,lx
       do iy=1,ly
        call addition(ix,iy,lx,ly,nnpx,nnpy,ih,npmx
     &  ,lst,numb,idx,idy,ifacet)
       enddo
      enddo

c---------------------  Boltzmann weight
c------------------------- there is no diffusion from flat surface
      do indxh=1,2
       do nn1=1,5
        do nn2=1,13
         prb(indxh,nn1,nn2)=exp(-(nn1+(nn2-1)*zeta)/temp)
         if(indxh.eq.1) prb(indxh,nn1,nn2)=prb(indxh,nn1,nn2)
     &       *exp(es/temp)
         if(ihole.eq.1.and.indxh.eq.1.and.nn1.eq.5) then
          prb(indxh,nn1,nn2)=0.d0
         endif
         if(ifacet.eq.1.and.nn1.eq.5) then
          prb(indxh,nn1,nn2)=0.d0
         endif         
        enddo
       enddo
      enddo 
      
      return

c------------  write initialized state for program test
      write(*,*) 'transition probability'
      do indxh=1,2
       do nn1=1,5
        do nn2=1,13
      write(*,*) indxh,nn1,nn2,prb(indxh,nn1,nn2)
        enddo
       enddo
      enddo
      write(*,*) 'ih'
      do jj=1,5
      write(*,*) 'jj=',jj
       do iy=1,ly
        write(*,*) iy,(ih(ix,iy,jj),ix=1,lx)
       enddo
      enddo
      write(*,*) 'lst'
      do indxh=1,2
       do nn1=1,5
        do nn2=1,13
         if(numb(indxh,nn1,nn2).ne.0) then
          write(*,*) 'numb=',indxh,nn1,nn2,numb(indxh,nn1,nn2)
          write(*,*) (lst(indxh,nn1,nn2,jj),jj=1,numb(indxh,nn1,nn2))
         endif
        enddo
       enddo
      enddo
      
      
      return
      end   

c==================================================

      subroutine readbmp(lx,ly,mTABLE)
            dimension mTABLE(lx,ly)
            INTEGER I
            INTEGER J

            DO I=1,lx
                DO J=1,lx
                        mTABLE(I,J)=0
                END DO
            END DO

            OPEN(UNIT=12, FILE='bitmap2.csv', STATUS='OLD')
            READ(12,*) mTABLE(:,:)
            return
       end
c==================================================
      subroutine delete(ix,iy,lx,ly,ih,npmx
     &  ,lst,numb)
c-------------------------------------------------
c   delete a position (ix,iy) from the list
c------------------------------------------------
      implicit real*8 (a-h,o-z)
      dimension ih(lx,ly,5)
      dimension numb(2,5,13),lst(2,5,13,npmx)

c-------if not in list no need to update      
      if(ih(ix,iy,2).eq.0) return

      ilst=ih(ix,iy,2)
      indxh=ih(ix,iy,3)
      nn1=ih(ix,iy,4)
      nn2=ih(ix,iy,5)
      
c-------  move the last member in the lst to ilst
      llst=numb(indxh,nn1,nn2)
      lxy=lst(indxh,nn1,nn2,llst)
      lsty=(lxy-1)/lx+1
      lstx=lxy-(lsty-1)*lx
      lstdxh=ih(lstx,lsty,3)
      lstnn1=ih(lstx,lsty,4)
      lstnn2=ih(lstx,lsty,5)
c-------------  cheking errors
      if(llst.ne.ih(lstx,lsty,2)) then
       write(*,*) 'error in llst and ih(lstx,lsty,2)', 
     & (ih(ix,iy,jj),jj=1,5),(ih(lstx,lsty,jj),jj=1,5)
       stop
      endif
      if(lstdxh.ne.indxh) then
       write(*,*) 'error in lsth and indxh', lsth,indxh
       stop
      endif
      if(lstnn1.ne.nn1) then
       write(*,*) 'error in lstnn1 and nn1', lstnn1,nn1
       stop
      endif
      if(lstnn2.ne.nn2) then
       write(*,*) 'error in lstnn2 and nn2', lstnn2,nn2
       stop
      endif
c--------- end of error check
      
      lst(indxh,nn1,nn2,ilst)=lxy
      ih(lstx,lsty,2)=ilst
      
c------------  remove a site (ix,iy) from the list
      numb(indxh,nn1,nn2)=numb(indxh,nn1,nn2)-1
      ih(ix,iy,2)=0
      ih(ix,iy,3)=0
      ih(ix,iy,4)=0
      ih(ix,iy,5)=0
      
      return
      end
c==================================================
      subroutine addition(ix,iy,lx,ly,nnpx,nnpy,ih,npmx
     &  ,lst,numb,idx,idy,ifacet)
c----------------------------------------------------------
c  append a position (ix,iy) in the list
c---------------------------------------------------------
      implicit real*8 (a-h,o-z)
      dimension ih(lx,ly,5)
      dimension nnpx(0:lx+1),nnpy(0:ly+1),idx(4),idy(4) 
      dimension numb(2,5,13),lst(2,5,13,npmx)
      
      if(ih(ix,iy,1).eq.0) return
      
c------------  # of first neighbors in the same level
      nn1=1
      do idir=1,4
       jxnn=nnpx(ix+idx(idir))
       jynn=nnpy(iy+idy(idir))
       if(ih(jxnn,jynn,1).ge.ih(ix,iy,1)) nn1=nn1+1
      enddo
c------------  from a flat surface, an atom does not jump out
      if(ifacet.eq.1.and.nn1.eq.5) return
      
c------------  # of second neighbors in the higher and lower level
      nn2=1 
      if(ih(nnpx(ix+1),nnpy(iy+1),1).ge.ih(ix,iy,1)) nn2=nn2+1
      if(ih(nnpx(ix+1),nnpy(iy-1),1).ge.ih(ix,iy,1)) nn2=nn2+1
      if(ih(nnpx(ix-1),nnpy(iy-1),1).ge.ih(ix,iy,1)) nn2=nn2+1
      if(ih(nnpx(ix-1),nnpy(iy+1),1).ge.ih(ix,iy,1)) nn2=nn2+1
      do idir=1,4
       jxnn=nnpx(ix+idx(idir))
       jynn=nnpy(iy+idy(idir))
       if(ih(jxnn,jynn,1).ge.ih(ix,iy,1)-1) nn2=nn2+1
       if(ih(jxnn,jynn,1).ge.ih(ix,iy,1)+1) nn2=nn2+1
      enddo
c----------------  set height index indxh
      if(ih(ix,iy,1).eq.1) indxh=1
      if(ih(ix,iy,1).ge.2) indxh=2
      
c------------  append to the list
      numb(indxh,nn1,nn2)=numb(indxh,nn1,nn2)+1
      if(numb(indxh,nn1,nn2).gt.npmx) then
       write(*,*) 'error npmx is small',
     & indxh,nn1,nn2,numb(indxh,nn1,nn2),npmx
       stop
      endif
      lst(indxh,nn1,nn2,numb(indxh,nn1,nn2))=ix+(iy-1)*lx
      
      ih(ix,iy,2)=numb(indxh,nn1,nn2)
      ih(ix,iy,3)=indxh
      ih(ix,iy,4)=nn1
      ih(ix,iy,5)=nn2
      
      return
      end
c============================================================      
      subroutine wt11(lx,ly,ih,imc,time,nfi)
c--------------------------------------------------------------
c    output an intermediate height configuration ih(,,1) 
c         at a time and imc, plot figures
c---------------------------------------------------------------
      implicit real*8 (a-h,o-z)
      dimension ih(lx,ly,5)
     
      print *, nfi
       do ix=1,lx
        write(nfi,*) (ih(ix,iy,1),iy=1,ly)
       enddo
      
      return
      end
c============================================================      
      subroutine wt10(lx,ly,ih,npmx,lst,numb,imc0,time)
c--------------------------------------------------------
c  store final information to continue the simulation
c---------------------------------------------------------
      implicit real*8 (a-h,o-z)
      dimension ih(lx,ly,5)
      dimension numb(2,5,13),lst(2,5,13,npmx)
      dimension m(521)
      common /ransu/ j,m   
      
            
       write(10,*) 'imc0,time'
       write(10,*) imc0,time
       write(10,*) 'ih'
       do iy=1,ly
       do ix=1,lx
        write(10,*) (ih(ix,iy,jj),jj=1,5)
       enddo
       enddo 
     
c------------  random number
      write(10,*) 'j,(m(ii),ii=1,521)' 
      write(10,*) j,(m(ii),ii=1,521)
      
      return
      end
c============================================================
      subroutine ranini(ix)
      dimension m(521),ia(521)
      common /ransu/ j,m
      do 10 i=1,521
      ix=69069*ix
   10 ia(i)=sign(1,ix)
      do 20 j=1,521
      ip=mod((j-1)*32,521)+1
      m(j)=0
      do 30 i=1,31
      ii=mod(ip+i-2,521)+1
      m(j)=2*m(j)+(ia(ii)-1)/(-2)
      ij=mod(ii+488,521)+1
   30 ia(ii)=ia(ii)*ia(ij)
      ii=mod(ip+30,521)+1
      ij=mod(ii+488,521)+1
   20 ia(ii)=ia(ii)*ia(ij)
      j=0
      return
      end
c=================================
      function ranxor()
      dimension m(521)
      common /ransu/ j,m
      ip=521
      iq=489
      j=j+1
      if(j.gt.ip) j=1
      k=j+iq
      if(k.gt.ip) k=k-ip
      m(j)=ieor(m(k),m(j))
c-------  "exclusive or" depends on the machine !
c      m(j)=xor(m(k),m(j))
      ranxor=m(j)*0.4656612e-9
      return
      end            
