# Supplementary material for: Predictive patterning via solid-state dewetting of transferred single-crystal films
Source: Nat Commun. 2026 Mar 28;17:4542. doi: 10.1038/s41467-026-70836-y (PMC13194774; doi:10.1038/s41467-026-70836-y)
Supplement: Supplementary file 6 — Source Data [file 41467_2026_70836_MOESM6_ESM.xlsx]

## Sheet: Figure 1c
Figure 1c		2theta	Intensity
		10.01	192
		10.03	175
		10.05	167
		10.07	186
		10.09	163
		10.11	184
		10.13	179
		10.15	173
		10.17	175
		10.19	170
		10.21	192
		10.23	189
		10.25	154
		10.27	165
		10.29	155
		10.31	167
		10.33	153
		10.35	155
		10.37	168
		10.39	157
		10.41	155
		10.43	143
		10.45	169
		10.47	153
		10.49	155
		10.51	163
		10.53	183
		10.55	178
		10.57	162
		10.59	149
		10.61	169
		10.63	172
		10.65	144
		10.67	148
		10.69	147
		10.71	161
		10.73	134
		10.75	128
		10.77	147
		10.79	158
		10.81	160
		10.83	154
		10.85	151
		10.87	151
		10.89	159
		10.91	166
		10.93	165
		10.95	164
		10.97	149
		10.99	133
		11.01	168
		11.03	140
		11.05	150
		11.07	157
		11.09	161
		11.11	160
		11.13	141
		11.15	145
		11.17	145
		11.19	150
		11.21	158
		11.23	136
		11.25	140
		11.27	140
		11.29	154
		11.31	147
		11.33	120
		11.35	158
		11.37	151
		11.39	131
		11.41	126
		11.43	135
		11.45	145
		11.47	148
		11.49	135
		11.51	133
		11.53	136
		11.55	109
		11.57	132
		11.59	122
		11.61	138
		11.63	130
		11.65	112
		11.67	136
		11.69	130
		11.71	140
		11.73	133
		11.75	132
		11.77	136
		11.79	109
		11.81	125
		11.83	135
		11.85	124
		11.87	146
		11.89	131
		11.91	135
		11.93	131
		11.95	112
		11.97	148
		11.99	135
		12.01	151
		12.03	126
		12.05	142
		12.07	137
		12.09	132
		12.11	132
		12.13	140
		12.15	136
		12.17	134
		12.19	112
		12.21	121
		12.23	126
		12.25	127
		12.27	130
		12.29	129
		12.31	120
		12.33	110
		12.35	128
		12.37	126
		12.39	126
		12.41	117
		12.43	126
		12.45	125
		12.47	140
		12.49	135
		12.51	129
		12.53	127
		12.55	119
		12.57	105
		12.59	107
		12.61	127
		12.63	117
		12.65	133
		12.67	135
		12.69	125
		12.71	121
		12.73	118
		12.75	111
		12.77	120
		12.79	120
		12.81	125
		12.83	126
		12.85	101
		12.87	112
		12.89	97
		12.91	128
		12.93	124
		12.95	116
		12.97	128
		12.99	116
		13.01	125
		13.03	120
		13.05	120
		13.07	110
		13.09	113
		13.11	130
		13.13	129
		13.15	98
		13.17	113
		13.19	88
		13.21	121
		13.23	139
		13.25	123
		13.27	99
		13.29	112
		13.31	109
		13.33	148
		13.35	121
		13.37	109
		13.39	113
		13.41	119
		13.43	121
		13.45	142
		13.47	100
		13.49	120
		13.51	96
		13.53	113
		13.55	122
		13.57	106
		13.59	118
		13.61	129
		13.63	98
		13.65	134
		13.67	101
		13.69	135
		13.71	107
		13.73	108
		13.75	92
		13.77	131
		13.79	105
		13.81	95
		13.83	110
		13.85	110
		13.87	109
		13.89	106
		13.91	125
		13.93	119
		13.95	94
		13.97	109
		13.99	107
		14.01	109
		14.03	101
		14.05	98
		14.07	140
		14.09	101
		14.11	110
		14.13	102
		14.15	120
		14.17	105
		14.19	107
		14.21	105
		14.23	114
		14.25	108
		14.27	84
		14.29	101
		14.31	114
		14.33	127
		14.35	105
		14.37	87
		14.39	100
		14.41	94
		14.43	107
		14.45	89
		14.47	89
		14.49	123
		14.51	109
		14.53	106
		14.55	114
		14.57	113
		14.59	98
		14.61	108
		14.63	114
		14.65	104
		14.67	112
		14.69	99
		14.71	106
		14.73	107
		14.75	109
		14.77	101
		14.79	98
		14.81	104
		14.83	93
		14.85	93
		14.87	113
		14.89	97
		14.91	125
		14.93	112
		14.95	114
		14.97	98
		14.99	93
		15.01	106
		15.03	122
		15.05	109
		15.07	108
		15.09	100
		15.11	120
		15.13	105
		15.15	97
		15.17	109
		15.19	98
		15.21	112
		15.23	109
		15.25	105
		15.27	107
		15.29	112
		15.31	92
		15.33	106
		15.35	95
		15.37	107
		15.39	123
		15.41	99
		15.43	111
		15.45	95
		15.47	117
		15.49	127
		15.51	82
		15.53	96
		15.55	116
		15.57	96
		15.59	92
		15.61	112
		15.63	106
		15.65	99
		15.67	114
		15.69	109
		15.71	111
		15.73	90
		15.75	83
		15.77	112
		15.79	94
		15.81	112
		15.83	110
		15.85	100
		15.87	120
		15.89	91
		15.91	98
		15.93	97
		15.95	98
		15.97	106
		15.99	113
		16.01	104
		16.03	91
		16.05	112
		16.07	88
		16.09	107
		16.11	103
		16.13	86
		16.15	95
		16.17	95
		16.19	106
		16.21	104
		16.23	105
		16.25	91
		16.27	98
		16.29	93
		16.31	87
		16.33	109
		16.35	95
		16.37	81
		16.39	109
		16.41	116
		16.43	95
		16.45	102
		16.47	97
		16.49	104
		16.51	97
		16.53	101
		16.55	104
		16.57	96
		16.59	100
		16.61	114
		16.63	90
		16.65	84
		16.67	101
		16.69	123
		16.71	99
		16.73	94
		16.75	116
		16.77	94
		16.79	98
		16.81	93
		16.83	90
		16.85	97
		16.87	81
		16.89	101
		16.91	108
		16.93	102
		16.95	88
		16.97	102
		16.99	99
		17.01	106
		17.03	103
		17.05	97
		17.07	100
		17.09	97
		17.11	84
		17.13	105
		17.15	86
		17.17	90
		17.19	100
		17.21	83
		17.23	98
		17.25	92
		17.27	105
		17.29	90
		17.31	88
		17.33	97
		17.35	98
		17.37	116
		17.39	95
		17.41	97
		17.43	87
		17.45	114
		17.47	82
		17.49	92
		17.51	100
		17.53	119
		17.55	104
		17.57	80
		17.59	86
		17.61	91
		17.63	87
		17.65	71
		17.67	97
		17.69	77
		17.71	97
		17.73	109
		17.75	85
		17.77	87
		17.79	95
		17.81	92
		17.83	82
		17.85	101
		17.87	90
		17.89	87
		17.91	91
		17.93	104
		17.95	109
		17.97	82
		17.99	103
		18.01	92
		18.03	104
		18.05	101
		18.07	105
		18.09	94
		18.11	96
		18.13	103
		18.15	96
		18.17	95
		18.19	95
		18.21	115
		18.23	86
		18.25	102
		18.27	98
		18.29	91
		18.31	90
		18.33	97
		18.35	98
		18.37	100
		18.39	94
		18.41	98
		18.43	83
		18.45	114
		18.47	81
		18.49	105
		18.51	100
		18.53	114
		18.55	98
		18.57	98
		18.59	91
		18.61	84
		18.63	101
		18.65	88
		18.67	106
		18.69	89
		18.71	112
		18.73	85
		18.75	103
		18.77	103
		18.79	91
		18.81	112
		18.83	104
		18.85	96
		18.87	91
		18.89	98
		18.91	104
		18.93	89
		18.95	93
		18.97	96
		18.99	107
		19.01	108
		19.03	105
		19.05	77
		19.07	79
		19.09	112
		19.11	101
		19.13	98
		19.15	91
		19.17	104
		19.19	99
		19.21	96
		19.23	101
		19.25	101
		19.27	104
		19.29	103
		19.31	108
		19.33	82
		19.35	94
		19.37	95
		19.39	108
		19.41	86
		19.43	107
		19.45	101
		19.47	94
		19.49	110
		19.51	86
		19.53	101
		19.55	113
		19.57	107
		19.59	82
		19.61	92
		19.63	86
		19.65	107
		19.67	70
		19.69	101
		19.71	97
		19.73	105
		19.75	92
		19.77	84
		19.79	81
		19.81	97
		19.83	115
		19.85	109
		19.87	90
		19.89	88
		19.91	88
		19.93	91
		19.95	88
		19.97	95
		19.99	86
		20.01	82
		20.03	100
		20.05	99
		20.07	87
		20.09	88
		20.11	83
		20.13	107
		20.15	90
		20.17	86
		20.19	98
		20.21	88
		20.23	85
		20.25	88
		20.27	83
		20.29	106
		20.31	98
		20.33	104
		20.35	78
		20.37	114
		20.39	100
		20.41	101
		20.43	97
		20.45	126
		20.47	87
		20.49	95
		20.51	96
		20.53	94
		20.55	98
		20.57	93
		20.59	107
		20.61	96
		20.63	83
		20.65	99
		20.67	95
		20.69	97
		20.71	102
		20.73	92
		20.75	89
		20.77	102
		20.79	99
		20.81	88
		20.83	96
		20.85	95
		20.87	93
		20.89	85
		20.91	83
		20.93	97
		20.95	84
		20.97	104
		20.99	107
		21.01	99
		21.03	107
		21.05	112
		21.07	98
		21.09	80
		21.11	100
		21.13	102
		21.15	105
		21.17	84
		21.19	84
		21.21	94
		21.23	105
		21.25	103
		21.27	87
		21.29	83
		21.31	100
		21.33	82
		21.35	97
		21.37	86
		21.39	110
		21.41	106
		21.43	112
		21.45	88
		21.47	86
		21.49	103
		21.51	90
		21.53	84
		21.55	109
		21.57	110
		21.59	91
		21.61	93
		21.63	112
		21.65	95
		21.67	86
		21.69	95
		21.71	90
		21.73	105
		21.75	116
		21.77	96
		21.79	98
		21.81	95
		21.83	99
		21.85	92
		21.87	96
		21.89	101
		21.91	110
		21.93	74
		21.95	102
		21.97	112
		21.99	106
		22.01	97
		22.03	92
		22.05	64
		22.07	95
		22.09	97
		22.11	103
		22.13	92
		22.15	86
		22.17	98
		22.19	92
		22.21	101
		22.23	79
		22.25	93
		22.27	85
		22.29	94
		22.31	88
		22.33	101
		22.35	83
		22.37	106
		22.39	93
		22.41	104
		22.43	90
		22.45	91
		22.47	104
		22.49	107
		22.51	93
		22.53	85
		22.55	101
		22.57	95
		22.59	105
		22.61	80
		22.63	93
		22.65	94
		22.67	87
		22.69	77
		22.71	91
		22.73	85
		22.75	110
		22.77	89
		22.79	82
		22.81	99
		22.83	88
		22.85	91
		22.87	72
		22.89	100
		22.91	82
		22.93	88
		22.95	97
		22.97	109
		22.99	99
		23.01	86
		23.03	96
		23.05	87
		23.07	85
		23.09	100
		23.11	80
		23.13	77
		23.15	91
		23.17	84
		23.19	67
		23.21	83
		23.23	84
		23.25	110
		23.27	101
		23.29	85
		23.31	87
		23.33	113
		23.35	88
		23.37	97
		23.39	118
		23.41	84
		23.43	88
		23.45	103
		23.47	79
		23.49	113
		23.51	96
		23.53	94
		23.55	85
		23.57	93
		23.59	98
		23.61	99
		23.63	105
		23.65	84
		23.67	98
		23.69	94
		23.71	92
		23.73	86
		23.75	93
		23.77	78
		23.79	95
		23.81	85
		23.83	110
		23.85	82
		23.87	87
		23.89	107
		23.91	79
		23.93	82
		23.95	83
		23.97	79
		23.99	83
		24.01	88
		24.03	79
		24.05	90
		24.07	93
		24.09	73
		24.11	76
		24.13	105
		24.15	78
		24.17	86
		24.19	94
		24.21	83
		24.23	69
		24.25	96
		24.27	79
		24.29	70
		24.31	106
		24.33	88
		24.35	89
		24.37	83
		24.39	84
		24.41	92
		24.43	89
		24.45	79
		24.47	87
		24.49	99
		24.51	86
		24.53	96
		24.55	90
		24.57	83
		24.59	85
		24.61	98
		24.63	84
		24.65	70
		24.67	79
		24.69	76
		24.71	79
		24.73	78
		24.75	72
		24.77	93
		24.79	72
		24.81	89
		24.83	74
		24.85	91
		24.87	82
		24.89	93
		24.91	76
		24.93	79
		24.95	86
		24.97	85
		24.99	85
		25.01	80
		25.03	87
		25.05	88
		25.07	84
		25.09	87
		25.11	72
		25.13	69
		25.15	65
		25.17	92
		25.19	88
		25.21	82
		25.23	71
		25.25	90
		25.27	101
		25.29	88
		25.31	73
		25.33	86
		25.35	84
		25.37	88
		25.39	89
		25.41	75
		25.43	85
		25.45	84
		25.47	79
		25.49	74
		25.51	84
		25.53	93
		25.55	82
		25.57	102
		25.59	70
		25.61	87
		25.63	69
		25.65	86
		25.67	85
		25.69	68
		25.71	78
		25.73	77
		25.75	88
		25.77	77
		25.79	80
		25.81	71
		25.83	85
		25.85	85
		25.87	105
		25.89	79
		25.91	85
		25.93	76
		25.95	81
		25.97	81
		25.99	81
		26.01	79
		26.03	72
		26.05	81
		26.07	67
		26.09	81
		26.11	87
		26.13	75
		26.15	98
		26.17	73
		26.19	90
		26.21	64
		26.23	76
		26.25	74
		26.27	75
		26.29	65
		26.31	70
		26.33	84
		26.35	73
		26.37	75
		26.39	74
		26.41	79
		26.43	59
		26.45	67
		26.47	76
		26.49	82
		26.51	75
		26.53	78
		26.55	69
		26.57	94
		26.59	77
		26.61	68
		26.63	78
		26.65	86
		26.67	79
		26.69	93
		26.71	68
		26.73	76
		26.75	71
		26.77	83
		26.79	75
		26.81	77
		26.83	58
		26.85	84
		26.87	80
		26.89	79
		26.91	70
		26.93	77
		26.95	81
		26.97	70
		26.99	69
		27.01	76
		27.03	96
		27.05	74
		27.07	70
		27.09	64
		27.11	81
		27.13	85
		27.15	65
		27.17	62
		27.19	63
		27.21	82
		27.23	85
		27.25	73
		27.27	72
		27.29	64
		27.31	84
		27.33	74
		27.35	69
		27.37	80
		27.39	69
		27.41	85
		27.43	60
		27.45	82
		27.47	73
		27.49	68
		27.51	80
		27.53	58
		27.55	67
		27.57	77
		27.59	59
		27.61	66
		27.63	79
		27.65	69
		27.67	80
		27.69	85
		27.71	70
		27.73	63
		27.75	72
		27.77	72
		27.79	61
		27.81	81
		27.83	75
		27.85	57
		27.87	72
		27.89	70
		27.91	74
		27.93	82
		27.95	83
		27.97	63
		27.99	68
		28.01	79
		28.03	68
		28.05	80
		28.07	60
		28.09	73
		28.11	74
		28.13	69
		28.15	70
		28.17	62
		28.19	58
		28.21	83
		28.23	75
		28.25	75
		28.27	73
		28.29	73
		28.31	82
		28.33	58
		28.35	90
		28.37	61
		28.39	83
		28.41	74
		28.43	73
		28.45	67
		28.47	61
		28.49	65
		28.51	74
		28.53	75
		28.55	68
		28.57	62
		28.59	79
		28.61	76
		28.63	68
		28.65	81
		28.67	66
		28.69	70
		28.71	53
		28.73	80
		28.75	69
		28.77	72
		28.79	67
		28.81	71
		28.83	59
		28.85	61
		28.87	54
		28.89	66
		28.91	72
		28.93	66
		28.95	62
		28.97	53
		28.99	73
		29.01	68
		29.03	59
		29.05	60
		29.07	60
		29.09	82
		29.11	64
		29.13	70
		29.15	82
		29.17	69
		29.19	70
		29.21	59
		29.23	54
		29.25	70
		29.27	76
		29.29	67
		29.31	54
		29.33	88
		29.35	58
		29.37	65
		29.39	57
		29.41	72
		29.43	61
		29.45	69
		29.47	65
		29.49	75
		29.51	79
		29.53	68
		29.55	63
		29.57	83
		29.59	64
		29.61	71
		29.63	66
		29.65	63
		29.67	63
		29.69	63
		29.71	56
		29.73	55
		29.75	63
		29.77	62
		29.79	61
		29.81	67
		29.83	71
		29.85	73
		29.87	80
		29.89	60
		29.91	62
		29.93	67
		29.95	52
		29.97	69
		29.99	52
		30.01	75
		30.03	75
		30.05	79
		30.07	66
		30.09	58
		30.11	68
		30.13	62
		30.15	71
		30.17	54
		30.19	73
		30.21	55
		30.23	63
		30.25	60
		30.27	62
		30.29	63
		30.31	75
		30.33	59
		30.35	75
		30.37	64
		30.39	52
		30.41	71
		30.43	59
		30.45	74
		30.47	49
		30.49	64
		30.51	61
		30.53	71
		30.55	52
		30.57	66
		30.59	68
		30.61	55
		30.63	58
		30.65	55
		30.67	54
		30.69	61
		30.71	59
		30.73	63
		30.75	53
		30.77	76
		30.79	66
		30.81	51
		30.83	61
		30.85	66
		30.87	57
		30.89	61
		30.91	60
		30.93	57
		30.95	60
		30.97	75
		30.99	49
		31.01	64
		31.03	69
		31.05	65
		31.07	54
		31.09	60
		31.11	63
		31.13	62
		31.15	67
		31.17	55
		31.19	70
		31.21	63
		31.23	59
		31.25	61
		31.27	68
		31.29	64
		31.31	66
		31.33	53
		31.35	62
		31.37	70
		31.39	60
		31.41	48
		31.43	60
		31.45	57
		31.47	50
		31.49	59
		31.51	47
		31.53	78
		31.55	61
		31.57	61
		31.59	46
		31.61	52
		31.63	45
		31.65	57
		31.67	57
		31.69	71
		31.71	56
		31.73	53
		31.75	57
		31.77	71
		31.79	65
		31.81	54
		31.83	59
		31.85	52
		31.87	60
		31.89	59
		31.91	57
		31.93	49
		31.95	52
		31.97	48
		31.99	50
		32.01	54
		32.03	53
		32.05	55
		32.07	56
		32.09	56
		32.11	57
		32.13	65
		32.15	58
		32.17	56
		32.19	58
		32.21	60
		32.23	52
		32.25	52
		32.27	66
		32.29	69
		32.31	52
		32.33	56
		32.35	45
		32.37	54
		32.39	52
		32.41	61
		32.43	53
		32.45	49
		32.47	56
		32.49	62
		32.51	48
		32.53	58
		32.55	53
		32.57	58
		32.59	52
		32.61	56
		32.63	55
		32.65	51
		32.67	64
		32.69	40
		32.71	48
		32.73	55
		32.75	68
		32.77	51
		32.79	64
		32.81	45
		32.83	44
		32.85	52
		32.87	43
		32.89	45
		32.91	57
		32.93	54
		32.95	59
		32.97	60
		32.99	79
		33.01	66
		33.03	53
		33.05	39
		33.07	54
		33.09	58
		33.11	41
		33.13	60
		33.15	57
		33.17	50
		33.19	47
		33.21	46
		33.23	48
		33.25	52
		33.27	54
		33.29	64
		33.31	61
		33.33	52
		33.35	60
		33.37	43
		33.39	58
		33.41	62
		33.43	62
		33.45	64
		33.47	66
		33.49	69
		33.51	59
		33.53	47
		33.55	55
		33.57	48
		33.59	61
		33.61	43
		33.63	45
		33.65	43
		33.67	48
		33.69	46
		33.71	40
		33.73	59
		33.75	45
		33.77	43
		33.79	52
		33.81	51
		33.83	50
		33.85	48
		33.87	45
		33.89	58
		33.91	63
		33.93	45
		33.95	54
		33.97	46
		33.99	39
		34.01	46
		34.03	45
		34.05	54
		34.07	47
		34.09	46
		34.11	54
		34.13	57
		34.15	44
		34.17	46
		34.19	52
		34.21	48
		34.23	56
		34.25	40
		34.27	51
		34.29	38
		34.31	39
		34.33	58
		34.35	48
		34.37	46
		34.39	56
		34.41	59
		34.43	51
		34.45	49
		34.47	49
		34.49	28
		34.51	51
		34.53	44
		34.55	48
		34.57	32
		34.59	51
		34.61	36
		34.63	57
		34.65	53
		34.67	45
		34.69	46
		34.71	56
		34.73	56
		34.75	56
		34.77	54
		34.79	41
		34.81	44
		34.83	50
		34.85	53
		34.87	42
		34.89	43
		34.91	57
		34.93	50
		34.95	54
		34.97	46
		34.99	48
		35.01	36
		35.03	51
		35.05	45
		35.07	37
		35.09	45
		35.11	46
		35.13	45
		35.15	31
		35.17	50
		35.19	49
		35.21	39
		35.23	41
		35.25	49
		35.27	48
		35.29	45
		35.31	42
		35.33	51
		35.35	51
		35.37	38
		35.39	38
		35.41	50
		35.43	41
		35.45	42
		35.47	55
		35.49	42
		35.51	54
		35.53	44
		35.55	29
		35.57	46
		35.59	47
		35.61	30
		35.63	35
		35.65	49
		35.67	43
		35.69	46
		35.71	39
		35.73	49
		35.75	53
		35.77	50
		35.79	46
		35.81	75
		35.83	38
		35.85	43
		35.87	39
		35.89	55
		35.91	51
		35.93	40
		35.95	34
		35.97	36
		35.99	35
		36.01	42
		36.03	35
		36.05	32
		36.07	42
		36.09	40
		36.11	45
		36.13	44
		36.15	45
		36.17	43
		36.19	46
		36.21	42
		36.23	45
		36.25	36
		36.27	57
		36.29	35
		36.31	38
		36.33	36
		36.35	44
		36.37	39
		36.39	37
		36.41	36
		36.43	41
		36.45	39
		36.47	51
		36.49	39
		36.51	42
		36.53	32
		36.55	47
		36.57	43
		36.59	47
		36.61	45
		36.63	33
		36.65	34
		36.67	40
		36.69	47
		36.71	42
		36.73	44
		36.75	39
		36.77	35
		36.79	46
		36.81	36
		36.83	52
		36.85	46
		36.87	33
		36.89	35
		36.91	36
		36.93	49
		36.95	43
		36.97	33
		36.99	32
		37.01	33
		37.03	37
		37.05	49
		37.07	47
		37.09	32
		37.11	35
		37.13	33
		37.15	33
		37.17	41
		37.19	44
		37.21	30
		37.23	49
		37.25	44
		37.27	42
		37.29	45
		37.31	42
		37.33	41
		37.35	31
		37.37	48
		37.39	45
		37.41	41
		37.43	45
		37.45	43
		37.47	28
		37.49	35
		37.51	44
		37.53	40
		37.55	31
		37.57	41
		37.59	35
		37.61	45
		37.63	41
		37.65	44
		37.67	33
		37.69	53
		37.71	33
		37.73	49
		37.75	51
		37.77	26
		37.79	32
		37.81	41
		37.83	31
		37.85	45
		37.87	42
		37.89	31
		37.91	45
		37.93	42
		37.95	48
		37.97	37
		37.99	39
		38.01	48
		38.03	39
		38.05	30
		38.07	40
		38.09	48
		38.11	36
		38.13	39
		38.15	53
		38.17	60
		38.19	35
		38.21	38
		38.23	39
		38.25	34
		38.27	46
		38.29	30
		38.31	34
		38.33	39
		38.35	33
		38.37	42
		38.39	49
		38.41	42
		38.43	41
		38.45	54
		38.47	41
		38.49	30
		38.51	36
		38.53	34
		38.55	36
		38.57	42
		38.59	33
		38.61	38
		38.63	50
		38.65	29
		38.67	39
		38.69	44
		38.71	41
		38.73	28
		38.75	33
		38.77	37
		38.79	28
		38.81	33
		38.83	37
		38.85	40
		38.87	31
		38.89	26
		38.91	41
		38.93	49
		38.95	45
		38.97	29
		38.99	42
		39.01	32
		39.03	36
		39.05	31
		39.07	33
		39.09	46
		39.11	37
		39.13	41
		39.15	26
		39.17	29
		39.19	40
		39.21	48
		39.23	44
		39.25	40
		39.27	39
		39.29	44
		39.31	49
		39.33	35
		39.35	42
		39.37	37
		39.39	36
		39.41	38
		39.43	32
		39.45	32
		39.47	51
		39.49	48
		39.51	27
		39.53	40
		39.55	44
		39.57	36
		39.59	38
		39.61	45
		39.63	30
		39.65	42
		39.67	41
		39.69	36
		39.71	36
		39.73	34
		39.75	39
		39.77	48
		39.79	46
		39.81	49
		39.83	40
		39.85	30
		39.87	40
		39.89	33
		39.91	44
		39.93	47
		39.95	38
		39.97	38
		39.99	43
		40.01	35
		40.03	43
		40.05	27
		40.07	45
		40.09	38
		40.11	39
		40.13	36
		40.15	39
		40.17	41
		40.19	32
		40.21	46
		40.23	28
		40.25	38
		40.27	50
		40.29	47
		40.31	50
		40.33	48
		40.35	31
		40.37	50
		40.39	41
		40.41	35
		40.43	33
		40.45	44
		40.47	49
		40.49	48
		40.51	45
		40.53	37
		40.55	44
		40.57	55
		40.59	38
		40.61	36
		40.63	47
		40.65	39
		40.67	45
		40.69	49
		40.71	35
		40.73	42
		40.75	44
		40.77	36
		40.79	37
		40.81	51
		40.83	39
		40.85	51
		40.87	57
		40.89	48
		40.91	37
		40.93	36
		40.95	48
		40.97	58
		40.99	41
		41.01	58
		41.03	48
		41.05	39
		41.07	45
		41.09	33
		41.11	31
		41.13	37
		41.15	42
		41.17	57
		41.19	49
		41.21	38
		41.23	44
		41.25	39
		41.27	43
		41.29	47
		41.31	47
		41.33	36
		41.35	48
		41.37	47
		41.39	49
		41.41	55
		41.43	66
		41.45	60
		41.47	43
		41.49	48
		41.51	61
		41.53	59
		41.55	54
		41.57	71
		41.59	52
		41.61	83
		41.63	87
		41.65	86
		41.67	74
		41.69	69
		41.71	88
		41.73	96
		41.75	109
		41.77	105
		41.79	93
		41.81	97
		41.83	109
		41.85	101
		41.87	136
		41.89	138
		41.91	129
		41.93	124
		41.95	113
		41.97	130
		41.99	132
		42.01	134
		42.03	105
		42.05	122
		42.07	129
		42.09	113
		42.11	122
		42.13	123
		42.15	91
		42.17	109
		42.19	101
		42.21	109
		42.23	93
		42.25	96
		42.27	96
		42.29	96
		42.31	89
		42.33	83
		42.35	90
		42.37	88
		42.39	78
		42.41	74
		42.43	76
		42.45	65
		42.47	71
		42.49	66
		42.51	67
		42.53	66
		42.55	79
		42.57	64
		42.59	58
		42.61	64
		42.63	68
		42.65	77
		42.67	55
		42.69	61
		42.71	61
		42.73	54
		42.75	69
		42.77	50
		42.79	52
		42.81	54
		42.83	68
		42.85	68
		42.87	62
		42.89	63
		42.91	78
		42.93	77
		42.95	57
		42.97	63
		42.99	67
		43.01	61
		43.03	70
		43.05	71
		43.07	76
		43.09	55
		43.11	55
		43.13	68
		43.15	69
		43.17	60
		43.19	75
		43.21	62
		43.23	70
		43.25	55
		43.27	77
		43.29	77
		43.31	71
		43.33	67
		43.35	60
		43.37	60
		43.39	73
		43.41	61
		43.43	79
		43.45	89
		43.47	65
		43.49	77
		43.51	60
		43.53	69
		43.55	91
		43.57	88
		43.59	101
		43.61	95
		43.63	73
		43.65	94
		43.67	66
		43.69	72
		43.71	87
		43.73	78
		43.75	87
		43.77	79
		43.79	74
		43.81	83
		43.83	82
		43.85	90
		43.87	92
		43.89	91
		43.91	88
		43.93	67
		43.95	95
		43.97	77
		43.99	102
		44.01	92
		44.03	96
		44.05	111
		44.07	90
		44.09	91
		44.11	99
		44.13	96
		44.15	112
		44.17	95
		44.19	97
		44.21	123
		44.23	102
		44.25	106
		44.27	114
		44.29	100
		44.31	120
		44.33	105
		44.35	112
		44.37	107
		44.39	132
		44.41	129
		44.43	120
		44.45	104
		44.47	115
		44.49	128
		44.51	121
		44.53	149
		44.55	148
		44.57	131
		44.59	148
		44.61	142
		44.63	165
		44.65	171
		44.67	164
		44.69	166
		44.71	167
		44.73	172
		44.75	163
		44.77	203
		44.79	177
		44.81	199
		44.83	188
		44.85	207
		44.87	177
		44.89	190
		44.91	234
		44.93	210
		44.95	212
		44.97	210
		44.99	217
		45.01	235
		45.03	244
		45.05	223
		45.07	285
		45.09	268
		45.11	282
		45.13	298
		45.15	278
		45.17	309
		45.19	318
		45.21	341
		45.23	320
		45.25	366
		45.27	352
		45.29	362
		45.31	361
		45.33	399
		45.35	451
		45.37	453
		45.39	449
		45.41	457
		45.43	499
		45.45	526
		45.47	547
		45.49	552
		45.51	548
		45.53	611
		45.55	657
		45.57	704
		45.59	719
		45.61	697
		45.63	789
		45.65	904
		45.67	847
		45.69	846
		45.71	1020
		45.73	1013
		45.75	1074
		45.77	1172
		45.79	1249
		45.81	1333
		45.83	1355
		45.85	1462
		45.87	1634
		45.89	1712
		45.91	1859
		45.93	1988
		45.95	2179
		45.97	2303
		45.99	2509
		46.01	2775
		46.03	3002
		46.05	3269
		46.07	3591
		46.09	3987
		46.11	4311
		46.13	4725
		46.15	5222
		46.17	5924
		46.19	6531
		46.21	7478
		46.23	8114
		46.25	9051
		46.27	10291
		46.29	11491
		46.31	12832
		46.33	14648
		46.35	16363
		46.37	17978
		46.39	20352
		46.41	22413
		46.43	25005
		46.45	27466
		46.47	30156
		46.49	32616
		46.51	35170
		46.53	37916
		46.55	40405
		46.57	42221
		46.59	44231
		46.61	45463
		46.63	47374
		46.65	48236
		46.67	48835
		46.69	49475
		46.71	49204
		46.73	48538
		46.75	47396
		46.77	46498
		46.79	45005
		46.81	43002
		46.83	40534
		46.85	37836
		46.87	35667
		46.89	33108
		46.91	30339
		46.93	28137
		46.95	25559
		46.97	22933
		46.99	20821
		47.01	18613
		47.03	16768
		47.05	14953
		47.07	12990
		47.09	11908
		47.11	10644
		47.13	9540
		47.15	8120
		47.17	7272
		47.19	6538
		47.21	5822
		47.23	5050
		47.25	4651
		47.27	4259
		47.29	3857
		47.31	3419
		47.33	3139
		47.35	2855
		47.37	2577
		47.39	2358
		47.41	2091
		47.43	1932
		47.45	1739
		47.47	1657
		47.49	1564
		47.51	1353
		47.53	1283
		47.55	1180
		47.57	1098
		47.59	1013
		47.61	957
		47.63	907
		47.65	863
		47.67	771
		47.69	722
		47.71	741
		47.73	679
		47.75	625
		47.77	583
		47.79	528
		47.81	569
		47.83	496
		47.85	461
		47.87	455
		47.89	434
		47.91	375
		47.93	412
		47.95	356
		47.97	368
		47.99	337
		48.01	310
		48.03	313
		48.05	307
		48.07	252
		48.09	259
		48.11	259
		48.13	250
		48.15	228
		48.17	238
		48.19	222
		48.21	217
		48.23	204
		48.25	190
		48.27	179
		48.29	182
		48.31	196
		48.33	158
		48.35	180
		48.37	145
		48.39	172
		48.41	152
		48.43	127
		48.45	127
		48.47	139
		48.49	110
		48.51	141
		48.53	118
		48.55	130
		48.57	112
		48.59	103
		48.61	132
		48.63	112
		48.65	125
		48.67	127
		48.69	99
		48.71	90
		48.73	102
		48.75	112
		48.77	91
		48.79	104
		48.81	90
		48.83	101
		48.85	81
		48.87	91
		48.89	90
		48.91	94
		48.93	95
		48.95	93
		48.97	89
		48.99	72
		49.01	80
		49.03	74
		49.05	77
		49.07	61
		49.09	75
		49.11	74
		49.13	82
		49.15	56
		49.17	72
		49.19	81
		49.21	69
		49.23	81
		49.25	58
		49.27	74
		49.29	71
		49.31	62
		49.33	73
		49.35	71
		49.37	75
		49.39	65
		49.41	64
		49.43	58
		49.45	70
		49.47	66
		49.49	74
		49.51	61
		49.53	52
		49.55	60
		49.57	55
		49.59	60
		49.61	49
		49.63	49
		49.65	55
		49.67	52
		49.69	53
		49.71	56
		49.73	71
		49.75	59
		49.77	65
		49.79	50
		49.81	51
		49.83	50
		49.85	57
		49.87	41
		49.89	45
		49.91	62
		49.93	65
		49.95	41
		49.97	49
[truncated: 2,001 more rows]

## Sheet: Figure 2e
Figure 2e
	2000 sccm Ar
	Binding energy	measured	Pd0_5/2	Pddelta+_5/2	Pd2+_5/2	Pd4+_5/2	Pd0_3/2	Pddelta+_3/2	Pd2+_3/2	Pd4+_3/2	plasmonloss	plasmonloss	background	envelope
	355.84	38608.9	38627.5	38608.9	38608.9	38608.9	38635.7	38608.9	38608.9	38608.9	38608.9	38609	38608.9	38654.4
	355.74	38245.2	38264	38245.2	38245.2	38245.2	38272.4	38245.2	38245.2	38245.2	38245.2	38245.3	38245.2	38291.3
	355.64	38502.9	38521.9	38502.9	38502.9	38502.9	38530.6	38502.9	38502.9	38502.9	38502.9	38503.1	38502.9	38549.8
	355.54	38692.5	38711.8	38692.5	38692.5	38692.5	38720.8	38692.5	38692.5	38692.5	38692.5	38692.7	38692.5	38740.2
	355.44	38276.5	38296	38276.5	38276.5	38276.5	38305.3	38276.5	38276.5	38276.5	38276.5	38276.8	38276.5	38325.1
	355.34	38260.7	38280.4	38260.7	38260.7	38260.7	38290	38260.7	38260.7	38260.7	38260.7	38261	38260.7	38310.1
	355.24	37919.2	37939.3	37919.2	37919.2	37919.2	37949.1	37919.2	37919.2	37919.2	37919.2	37919.6	37919.2	37969.5
	355.14	38115.3	38135.7	38115.3	38115.3	38115.3	38145.7	38115.3	38115.3	38115.3	38115.3	38115.8	38115.3	38166.5
	355.04	37808	37828.6	37808	37808	37808	37838.9	37808	37808	37808	37808	37808.6	37808	37860.1
	354.94	37754.9	37775.8	37754.9	37754.9	37754.9	37786.4	37754.9	37754.9	37754.9	37754.9	37755.6	37754.9	37808
	354.84	37575.3	37596.5	37575.3	37575.3	37575.3	37607.4	37575.3	37575.3	37575.3	37575.3	37576.2	37575.3	37629.3
	354.74	37665.2	37686.6	37665.2	37665.2	37665.2	37697.8	37665.2	37665.2	37665.2	37665.2	37666.2	37665.2	37720.2
	354.64	37614	37635.7	37614	37614	37614	37647.1	37614	37614	37614	37614	37615.2	37614	37670
	354.54	37864	37886	37864	37864	37864	37897.7	37864	37864	37864	37864	37865.5	37864	37921.1
	354.44	37650.5	37672.8	37650.5	37650.5	37650.5	37684.8	37650.5	37650.5	37650.5	37650.5	37652.3	37650.5	37708.8
	354.34	37557.3	37579.9	37557.3	37557.3	37557.3	37592.3	37557.3	37557.3	37557.3	37557.3	37559.4	37557.3	37617
	354.24	37275.6	37298.4	37275.6	37275.6	37275.6	37311.3	37275.6	37275.6	37275.6	37275.6	37278.1	37275.6	37336.7
	354.14	37409.2	37432.4	37409.2	37409.2	37409.2	37445.7	37409.2	37409.2	37409.2	37409.2	37412.2	37409.2	37471.9
	354.04	37322	37345.5	37322	37322	37322	37359.2	37322	37322	37322	37322	37325.6	37322	37386.4
	353.94	37357.7	37381.6	37357.7	37357.7	37357.7	37395.7	37357.7	37357.7	37357.7	37357.7	37362	37357.7	37423.9
	353.84	37273.6	37297.8	37273.6	37273.6	37273.6	37312.3	37273.6	37273.6	37273.6	37273.6	37278.7	37273.6	37341.7
	353.74	37228.5	37253.1	37228.5	37228.5	37228.5	37268	37228.5	37228.5	37228.5	37228.5	37234.6	37228.5	37298.7
	353.64	37186.3	37211.2	37186.3	37186.3	37186.3	37226.5	37186.3	37186.3	37186.3	37186.3	37193.5	37186.3	37258.7
	353.54	37282.3	37307.6	37282.3	37282.3	37282.3	37323.3	37282.3	37282.3	37282.3	37282.3	37290.8	37282.3	37357.1
	353.44	36921.5	36947.1	36921.5	36921.5	36921.5	36963.2	36921.5	36921.5	36921.5	36921.5	36931.6	36921.5	36999
	353.34	36921.2	36947.2	36921.2	36921.2	36921.2	36963.7	36921.2	36921.2	36921.2	36921.2	36933.1	36921.2	37001.6
	353.24	37268.7	37295	37268.7	37268.7	37268.7	37311.9	37268.7	37268.7	37268.7	37268.7	37282.7	37268.7	37352.3
	353.14	37065.2	37091.9	37065.2	37065.2	37065.2	37109.3	37065.2	37065.2	37065.2	37065.2	37081.7	37065.2	37152.5
	353.04	37383.3	37410.4	37383.3	37383.3	37383.3	37428.6	37383.3	37383.3	37383.3	37383.3	37402.7	37383.3	37475
	352.94	37332.7	37360.1	37332.7	37332.7	37332.7	37379	37332.7	37332.7	37332.7	37332.7	37355.3	37332.7	37429.1
	352.84	37579.9	37607.8	37579.9	37579.9	37579.9	37627.2	37579.9	37579.9	37579.9	37579.9	37606.4	37579.9	37681.7
	352.74	37063.7	37249.9	37221.6	37221.6	37221.6	37270	37221.6	37221.6	37221.6	37221.6	37252.5	37221.6	37329.3
	352.64	37023.1	37249.5	37220.7	37220.7	37220.7	37270.2	37220.7	37220.7	37220.7	37220.7	37256.8	37220.7	37335.2
	352.54	37114.7	37249.5	37220.3	37220.3	37220.3	37270.9	37220.3	37220.3	37220.3	37220.3	37262.2	37220.3	37342.1
	352.44	37553.6	37248.6	37218.8	37218.8	37218.8	37270.5	37218.8	37218.8	37218.8	37218.8	37267.5	37218.8	37349
	352.34	37388.1	37248.3	37218.1	37218.1	37218.1	37270.9	37218.1	37218.1	37218.1	37218.1	37274.5	37218.1	37357.5
	352.24	37412.4	37247.9	37217.3	37217.3	37217.3	37271.1	37217.3	37217.3	37217.3	37217.3	37282.5	37217.3	37367
	352.14	37376.1	37247.7	37216.6	37216.6	37216.6	37271.5	37216.6	37216.6	37216.6	37216.6	37291.8	37216.6	37377.9
	352.04	37370.7	37247.5	37215.9	37215.9	37215.9	37272	37215.9	37215.9	37215.9	37215.9	37302.7	37215.9	37390.3
	351.94	37583.2	37246.4	37214.4	37214.4	37214.4	37271.5	37214.4	37214.4	37214.4	37214.4	37314.3	37214.4	37403.4
	351.84	37431.6	37245.9	37213.4	37213.4	37213.4	37272	37213.4	37213.4	37213.4	37213.5	37328.3	37213.4	37419.3
	351.74	37369.3	37245.7	37212.8	37212.8	37212.8	37272.9	37212.8	37212.8	37212.8	37212.8	37344.5	37212.8	37437.6
	351.64	37555.1	37244.8	37211.3	37211.3	37211.3	37273.1	37211.3	37211.3	37211.3	37211.3	37362.1	37211.3	37457.3
	351.54	37722.8	37243.2	37209.1	37209.1	37209.1	37272.5	37209.1	37209.1	37209.1	37209.2	37381.4	37209.1	37478.9
	351.44	37897.9	37240.8	37206.2	37206.2	37206.2	37271.2	37206.2	37206.2	37206.2	37206.2	37402.7	37206.2	37502.4
	351.34	37706.1	37239.3	37204	37204	37204	37270.6	37204	37204	37204	37204.1	37427.7	37204	37529.7
	351.24	37844	37237.2	37201.3	37201.3	37201.3	37269.5	37201.3	37201.3	37201.3	37201.4	37455.5	37201.3	37559.7
	351.14	37975.5	37234.4	37198	37198	37198	37267.8	37198	37198	37198	37198.1	37486.3	37198	37592.7
	351.04	38043.2	37231.4	37194.4	37194.4	37194.4	37265.8	37194.4	37194.4	37194.4	37194.5	37521.2	37194.4	37629.8
	350.94	38068.9	37228.3	37190.6	37190.6	37190.6	37263.7	37190.6	37190.6	37190.6	37190.8	37560.4	37190.6	37671.3
	350.84	38169.7	37224.7	37186.4	37186.4	37186.4	37261.1	37186.4	37186.4	37186.4	37186.7	37604	37186.4	37717.2
	350.74	38289.9	37220.6	37181.7	37181.7	37181.7	37258	37181.7	37181.7	37181.7	37182	37652.4	37181.7	37767.9
	350.64	38520.8	37215.4	37176	37176	37176	37253.9	37176	37176	37176	37176.3	37705.6	37176	37823.3
	350.54	38373.5	37210.9	37170.9	37170.9	37170.9	37251.2	37170.9	37170.9	37170.9	37171.3	37765.7	37170.9	37886.6
	350.44	38705.3	37205	37164.3	37164.3	37164.3	37247.2	37164.3	37164.3	37164.3	37164.8	37831.1	37164.3	37955.2
	350.34	38867.5	37198.5	37157	37157	37157	37242.5	37157	37157	37157	37157.6	37903.1	37157	38030.7
	350.24	38687.1	37192.8	37150.5	37150.5	37150.5	37238.4	37150.5	37150.5	37150.5	37151.2	37983.8	37150.5	38114.8
	350.14	39051.1	37185.4	37142.3	37142.3	37142.3	37232.8	37142.3	37142.3	37142.3	37143.3	38071.4	37142.3	38206
	350.04	39112.7	37177.8	37133.9	37133.9	37133.9	37226.9	37133.9	37133.9	37133.9	37135	38168.6	37133.9	38306.6
	349.94	39671.9	37167.8	37123	37123	37123	37216.7	37123	37123	37123	37124.4	38273	37123	38412.8
	349.84	39368.5	37159	37113.4	37113.4	37113.4	37209.7	37113.4	37113.4	37113.4	37115.1	38389.1	37113.4	38532.6
	349.74	39928.3	37147.7	37101.4	37101.4	37101.4	37200.4	37101.4	37101.4	37101.4	37103.4	38513.7	37101.4	38661
	349.64	39957.3	37136.3	37089.2	37089.2	37089.2	37191	37089.2	37089.2	37089.2	37091.6	38649.6	37089.2	38800.9
	349.54	40280.9	37123.5	37075.5	37075.5	37075.5	37180.2	37075.5	37075.5	37075.5	37078.4	38796.2	37075.5	38951.7
	349.44	40298.9	37110.5	37061.7	37061.7	37061.7	37169.5	37061.7	37061.7	37061.7	37065.1	38955.1	37061.7	39115.1
	349.34	40507.5	37096.6	37047	37047	37047	37157.9	37047	37047	37047	37051.1	39126.1	37047	39290.7
	349.24	40563.9	37082.3	37031.9	37031.9	37031.9	37146.2	37031.9	37031.9	37031.9	37036.8	39310.2	37031.9	39479.7
	349.14	40728.1	37067.4	37016.1	37016.1	37016.1	37133.8	37016.1	37016.1	37016.1	37021.9	39507.4	37016.1	39682.1
	349.04	40623.1	37053.1	37000.7	37000.7	37000.7	37121.9	37000.7	37000.7	37000.7	37007.5	39719.5	37000.7	39900.1
	348.94	40853.6	37037.7	36984.2	36984.2	36984.2	37109.2	36984.2	36984.2	36984.2	36992.3	39944.3	36984.2	40131
	348.84	41179.1	37020.9	36966.2	36966.2	36966.2	37095.1	36966.2	36966.2	36966.2	36975.9	40181.1	36966.2	40374.2
	348.74	41216.4	37003.8	36948.1	36948.1	36948.1	37081	36948.1	36948.1	36948.1	36959.4	40430.6	36948.1	40630.7
	348.64	41552.4	36985.3	36928.3	36928.3	36928.3	37065.6	36928.3	36928.3	36928.4	36941.8	40690.9	36928.3	40898.5
	348.54	41744.7	36965.8	36907.8	36907.8	36907.8	37049.4	36907.8	36907.8	36907.8	36923.6	40961.7	36907.8	41177.2
	348.44	41881.3	36945.6	36886.5	36886.5	36886.5	37032.8	36886.5	36886.5	36886.5	36905	41241.9	36886.5	41466
	348.34	42218	36923.9	36863.7	36863.7	36863.7	37014.8	36863.7	36863.7	36863.7	36885.4	41529.1	36863.7	41762.3
	348.24	42403.7	36901.4	36839.9	36839.9	36839.9	36996.2	36839.9	36839.9	36840	36865.4	41821.9	36839.9	42065.1
	348.14	42460.1	36878.4	36815.9	36815.9	36815.9	36977.4	36815.9	36815.9	36816	36845.7	42118.7	36815.9	42372.6
	348.04	42357.2	36855.8	36792.2	36792.2	36792.2	36959.3	36792.2	36792.2	36792.4	36826.9	42417	36792.2	42682.7
	347.94	43319.6	36829.1	36764.3	36764.3	36764.3	36937.2	36764.3	36764.3	36764.6	36804.7	42709	36764.3	42987.5
	347.84	43522.7	36801.5	36735.3	36735.3	36735.3	36914.4	36735.3	36735.3	36735.8	36782.3	42994.6	36735.3	43287.2
	347.74	42980.3	36776.4	36708.6	36708.6	36708.6	36894.1	36708.6	36708.6	36709.3	36763.2	43273	36708.6	43581.5
	347.64	43246.8	36750.1	36680.7	36680.7	36680.7	36872.9	36680.7	36680.7	36681.7	36743.9	43536.9	36680.7	43862.7
	347.54	44116.8	36719.9	36648.8	36648.8	36648.8	36848.1	36648.8	36648.8	36650.3	36722	43779.5	36648.8	44124.5
	347.44	44412.1	36688.3	36615.6	36615.6	36615.6	36822.4	36615.6	36615.6	36617.8	36700.1	43999.1	36615.6	44365.2
	347.34	44267.6	36657.1	36582.9	36582.9	36582.9	36797.5	36582.9	36582.9	36586.1	36680.2	44193.4	36582.9	44582.9
	347.24	44689.5	36624.1	36548.2	36548.2	36548.2	36771.1	36548.2	36548.2	36552.9	36660.2	44356.2	36548.2	44771.7
	347.14	44671.2	36590.9	36513.4	36513.4	36513.4	36745	36513.4	36513.4	36520.2	36642.1	44483.8	36513.4	44928.3
	347.04	45044.3	36556	36476.9	36476.9	36476.9	36717.7	36476.9	36476.9	36486.7	36624.4	44571.8	36476.9	45048.8
	346.94	45363.1	36519.6	36438.9	36438.9	36438.9	36689.4	36438.9	36438.9	36452.7	36607.6	44619.1	36438.9	45132.8
	346.84	45414.9	36482.8	36400.5	36400.5	36400.5	36661.2	36400.5	36400.5	36419.9	36593.2	44625.3	36400.5	45180.4
	346.74	45567.5	36445.2	36361.3	36361.3	36361.3	36632.8	36361.3	36361.3	36388.3	36581	44589	36361.3	45191.2
	346.64	45647.3	36407.1	36321.6	36321.6	36321.6	36604.6	36321.6	36321.6	36358.9	36571.9	44510.5	36321.6	45166.7
	346.54	45427.1	36370.4	36282.6	36282.6	36282.6	36577.8	36282.6	36282.6	36333.7	36567.3	44391.8	36282.6	45110.7
	346.44	45183.5	36334.8	36244.5	36244.5	36244.5	36552.6	36244.5	36244.5	36313.9	36567.8	44234.6	36244.5	45025.6
	346.34	44460.4	36302	36209.3	36209.3	36209.3	36531.1	36209.3	36209.3	36302.9	36575.7	44043.3	36209.3	44917.6
	346.24	44630.8	36268.4	36173.3	36173.3	36173.3	36509.6	36173.3	36173.3	36298.5	36587.7	43816.9	36173.3	44787.8
	346.14	44589.1	36234.8	36137.3	36137.3	36137.3	36489	36137.3	36137.3	36303.2	36605.2	43558.2	36137.3	44641.2
	346.04	44553.9	36201.2	36101.3	36101.3	36101.3	36469.4	36101.3	36101.3	36319.4	36628.7	43272.6	36101.3	44486.1
	345.94	43973.1	36169.9	36067.6	36067.6	36067.6	36453.3	36067.6	36067.7	36351.8	36661	42967.1	36067.6	44332.7
	345.84	43605.2	36140.1	36035.4	36035.4	36035.4	36439.7	36035.4	36035.4	36402.3	36701.8	42645.2	36035.4	44187.7
	345.74	43571.5	36110.2	36003.1	36003.1	36003.1	36427.4	36003.1	36003.2	36472.9	36750.3	42309.4	36003.1	44057.9
	345.64	43110.3	36082.2	35972.7	35972.7	35972.7	36418.4	35972.7	35972.9	36568.8	36809.2	41965.6	35972.7	43953.6
	345.54	43721.5	36051.5	35939.6	35939.6	35939.6	36408.1	35939.6	35939.8	36689.2	36874.8	41613.1	35939.6	43878.7
	345.44	43440.8	36021.8	35907.5	35907.5	35907.5	36400.5	35907.5	35908	36841.5	36951.2	41259.2	35907.5	43844.8
	345.34	43049.2	35993.9	35876.9	35876.9	35876.9	36396.2	35876.9	35877.8	37030	37039.5	40907.5	35876.9	43860.3
	345.24	43666.4	35964.3	35843.6	35843.6	35843.6	36391.2	35843.6	35845	37253.7	37136.2	40556.4	35843.6	43928.9
	345.14	43588.5	35934.9	35810.4	35810.4	35810.4	36388.5	35810.4	35812.8	37518.2	37244.9	40212.2	35810.4	44059.4
	345.04	43768.7	35904.7	35776.4	35776.4	35776.4	36387.3	35776.4	35780.2	37824.4	37365.2	39875.3	35776.4	44255.2
	344.94	44247.6	35872.2	35740.1	35740.1	35740.1	36386.5	35740.1	35746.3	38171.4	37496.6	39546.1	35740.1	44518.5
	344.84	44550.4	35838.3	35702.4	35702.4	35702.4	36387.2	35702.4	35712.3	38558.6	37640.4	39226.7	35702.4	44851.4
	344.74	45477.2	35800.3	35660.6	35660.6	35660.6	36387	35660.6	35676.2	38980.3	37794.7	38915.4	35660.6	45250.8
	344.64	45549.2	35758.9	35618.3	35618.3	35618.3	36389.8	35618.3	35642.4	39433.7	37963.6	38616.6	35618.3	45713.4
	344.54	45982.9	35718.4	35574	35574	35574	36394.5	35574	35610.9	39908.2	38146.8	38329.1	35574	46238.2
	344.44	46762	35674.7	35526.1	35526.1	35526.1	36400.1	35526.1	35581.8	40390.6	38343.1	38051.7	35526.1	46811.6
	344.34	47070.5	35629.5	35476.7	35476.7	35476.7	36409.1	35476.7	35560.1	40868.7	38554.2	37786.6	35476.7	47424.7
	344.24	48016.8	35580.2	35423	35423	35423	36419.4	35423	35545.7	41323	38777.5	37530.9	35423	48061.6
	344.14	48375.2	35529.4	35367.6	35367.6	35367.6	36434.1	35367.6	35546.2	41738	39015.4	37287.9	35367.6	48712.9
	344.04	48994.9	35475.9	35309.3	35309.3	35309.3	36452.9	35309.3	35565.7	42094.2	39266.4	37055.1	35309.3	49363.6
	343.94	49884.7	35418.5	35246.9	35246.9	35246.9	36475.4	35247	35609.7	42372.6	39528.9	36830.8	35246.9	50001.2
	343.84	50850.5	35356.9	35180.2	35180.2	35180.2	36502.5	35180.3	35688.4	42557.5	39801.5	36614.2	35180.2	50620.2
	343.74	51154.1	35293.9	35111.8	35111.8	35111.8	36538	35112.1	35812.7	42639.5	40086	36407.7	35111.8	51219
	343.64	52029.5	35227.2	35039.4	35039.4	35039.5	36581	35040.1	35994.4	42609	40378.3	36208.1	35039.4	51801.4
	343.54	52541.5	35158.2	34964.6	34964.6	34964.6	36634.9	34966	36248.1	42465.2	40678	36016.5	34964.6	52379.4
	343.44	53414.9	35085.3	34885.6	34885.6	34885.6	36699.9	34888.5	36584.9	42210	40981.5	35830.6	34885.6	52967
	343.34	54333.9	35008.5	34802.4	34802.4	34802.4	36778	34808.2	37025.7	41851.7	41285.2	35649.7	34802.4	53592.6
	343.24	54634	34930.3	34717.6	34717.6	34717.6	36874.8	34728.8	37580.6	41405.7	41588.2	35476	34717.6	54279.2
	343.14	55819.6	34847	34627.3	34627.3	34627.3	36989.7	34648.9	38262.3	40883.9	41882.9	35305.3	34627.3	55056.5
	343.04	56576	34760.4	34533.3	34533.3	34533.4	37128.4	34573.8	39079.2	40307.5	42167	35138.5	34533.3	55954.8
	342.94	57438.9	34670.1	34435.3	34435.3	34435.4	37295.6	34509.3	40027.8	39694.5	42435.6	34974.4	34435.3	56995.4
	342.84	59063.6	34572.7	34330	34330	34330.1	37494	34462.2	41104.7	39059.4	42680.6	34809.3	34330	58203.1
	342.74	59743.6	34472.3	34221.2	34221.2	34221.5	37734.5	34452	42285.3	38422.2	42901.1	34646.6	34221.2	59586.9
	342.64	61413.2	34364.8	34104.9	34104.9	34105.3	38021.6	34498.9	43535.6	37792.3	43087.8	34481.7	34104.9	61153.9
	342.54	62821.2	34251.1	33982	33982	33982.6	38367.4	34640	44808.1	37181.6	43237	34315.2	33982	62909
	342.44	64852.4	34128.7	33849.9	33849.9	33850.8	38782.8	34925.8	46040.8	36595.5	43341.3	34144	33849.9	64860.4
	342.34	66757.6	33998.1	33709.1	33709.1	33710.5	39285.3	35430.2	47158	36039.9	43393.6	33968.2	33709.1	67020
	342.24	68982.7	33857.8	33558.2	33558.2	33560.3	39896.3	36251.8	48091.7	35516.3	43391.7	33786.1	33558.2	69444.7
	342.14	71522.5	33706.7	33395.8	33395.8	33398.8	40642.4	37519.8	48764.3	35024.2	43331.5	33596.1	33395.8	72213.4
	342.04	75940	33536.4	33213.7	33213.7	33218.2	41550.1	39389.5	49107.7	34554.6	43202.8	33389.4	33213.7	75452.8
	341.94	79834.1	33349.4	33014.2	33014.2	33020.8	42667.3	42055.5	49097	34107.8	43006.8	33168.1	33014.2	79373
	341.84	84915.2	33140.5	32792.2	32792.2	32801.6	44048.2	45719.2	48689.2	33675.5	42738.4	32926.6	32792.2	84194
	341.74	90393.6	32907.9	32545.7	32545.7	32559.2	45767.6	50567.3	47919.5	33252.7	42396.5	32663	32545.7	90213.8
	341.64	98285.5	32641.3	32264.4	32264.4	32283.6	47914.8	56698.9	46805.9	32825.2	41972.7	32366.6	32264.4	97658
	341.54	106909	32337.3	31945	31945	31972	50622.8	64044.2	45403.3	32386.2	41466.3	32033.8	31945	106651
	341.44	116453	31992.1	31583.5	31583.5	31621.2	54050.2	72228.8	43784.8	31927.4	40876.8	31660.4	31583.5	117058
	341.34	127314	31599.8	31173.9	31173.9	31226.1	58390.8	80454.8	42011.1	31439.7	40201.9	31240.5	31173.9	128348
	341.24	137385	31163.7	30719.4	30719.4	30791.2	63880	87494.8	40161.3	30923.1	39448.2	30777	30719.4	139604
	341.14	147775	30682.3	30218.6	30218.6	30316.3	70750.9	91934.3	38293.2	30373.3	38621.4	30268.3	30218.6	149710
	341.04	156481	30162.8	29678.3	29678.3	29810.3	79177.8	92667	36462.9	29794.9	37733.3	29721.2	29678.3	157782
	340.94	163257	29613.1	29106.8	29106.8	29283.5	89136.9	89392.4	34708.4	29193.8	36797.1	29143.7	29106.8	163521
	340.84	167312	29045.1	28515.4	28515.4	28749.9	100214	82772.9	33069.1	28579.9	35829.1	28547.1	28515.4	167199
	340.74	168697	28470.2	27915.6	27915.7	28224.2	111354	74108	31557.5	27962.9	34845	27942.8	27915.6	169055
	340.64	168297	27896	27315	27315	27717.5	120878	64790.1	30183.5	27349.4	33856.8	27338.2	27315	168804
	340.54	164716	27336.4	26727.1	26727.1	27247.7	126773	55908.9	28955.1	26751.9	32881.7	26746.9	26727.1	165512
	340.44	157908	26805.3	26165.8	26165.9	26833.3	127310	48110.9	27869	26183.6	31937.2	26182.7	26165.8	158072
	340.34	146149	26324.2	25652.4	25652.6	26500.7	121858	41664.5	26938.9	25665	31047.4	25666.8	25652.4	146099
	340.24	131038	25907.9	25201.5	25201.9	26269.8	111400	36574.7	26158.8	25210.4	30229.8	25213.7	25201.5	130555
	340.14	115894	25556.9	24813.4	24814.1	26146.9	98128.2	32698.7	25516	24819.6	29487.1	24823.8	24813.4	113484
	340.04	99518.9	25277.1	24493.8	24494.9	26143.8	84454.7	29836.7	25003.4	24498.1	28826	24502.6	24493.8	97086.9
	339.94	85154	25060.4	24234.2	24236.2	26256.6	72004.1	27774.5	24598	24237.2	28239.5	24241.7	24234.2	82774.2
	339.84	72700.7	24899.2	24026.9	24030.1	26481.8	61531.1	26321.7	24284	24028.9	27720.6	24033.1	24026.9	71115.6
	339.74	63520.5	24780	23857.9	23863.1	26808.5	53141.9	25313.3	24037	23859.2	27256.1	23863.2	23857.9	62059.2
	339.64	55790.7	24697.1	23721.3	23729.7	27231.7	46611.4	24624.4	23844.3	23722.2	26840.2	23725.7	23721.3	55256.7
	339.54	51035.1	24638.4	23604.4	23617.8	27737.4	41594.3	24152.6	23688	23605	26460.5	23608.1	23604.4	50267
	339.44	47312.5	24600.1	23503	23524.2	28316.6	37765	23828.4	23558.9	23503.3	26112.6	23506.1	23503	46691.5
	339.34	44759.7	24577.6	23412	23445	28956.2	34821.8	23600.9	23449.1	23412.3	25791.3	23414.6	23412	44172.8
	339.24	42810.8	24569.2	23329	23379.7	29641.4	32544.7	23436.2	23353.2	23329.2	25493.7	23331.2	23329	42446.3
	339.14	41382.3	24573.2	23251.8	23328.6	30353.5	30766.9	23311.2	23267.3	23251.9	25217.9	23253.6	23251.8	41310
	339.04	40877.7	24586.5	23176.3	23291	31068	29362.1	23208.6	23186.3	23176.4	24959	23177.8	23176.3	40605
	338.94	39986.4	24611.7	23104.4	23274.2	31762.5	28241.5	23121.5	23110.6	23104.5	24717.5	23105.7	23104.4	40214.4
	338.84	39444.4	24648.3	23034.5	23282	32408.9	27337.3	23043.4	23038.4	23034.5	24491.4	23035.5	23034.5	40043.7
	338.74	39752.7	24694	22963	23319	32976	26596.9	22967.5	22965.3	22963	24276.3	22963.8	22963	40018.2
	338.64	39490.4	24752.7	22892.3	23398.6	33439.3	25983.9	22894.5	22893.7	22892.3	24074	22893	22892.2	40083.9
	338.54	39619.6	24824	22820.9	23529.5	33772.5	25468.9	22821.8	22821.5	22820.7	23882	22821.3	22820.7	40196.9
	338.44	39531.5	24910.9	22749.6	23731.8	33955.6	25032.1	22749.7	22749.7	22749.2	23700.6	22749.7	22749.2	40336.2
	338.34	40125.3	25012.6	22675.8	24016.2	33974.9	24654.5	22675.1	22675.1	22674.8	23526.2	22675.2	22674.8	40487
	338.24	40099.9	25134.3	22602.3	24407	33828.7	24326.5	22600.4	22600.4	22600.3	23360.7	22600.6	22600.3	40658.8
	338.14	40804.1	25275.9	22526.7	24925.2	33517.5	24035.6	22522.4	22522.5	22522.4	23200.3	22522.6	22522.4	40869.6
	338.04	41420.4	25441.7	22450.1	25587.6	33053	23774.7	22441.5	22441.6	22441.5	23045.3	22441.7	22441.5	41145
	337.94	42018.3	25635.8	22374.6	26426	32453.8	23537.6	22357.8	22357.8	22357.8	22894.6	22357.9	22357.8	41533.7
	337.84	42704.1	25862.8	22303	27449.8	31742.7	23319.2	22270.7	22270.7	22270.7	22747.2	22270.8	22270.7	42071.4
	337.74	42926	26131.1	22242.8	28676.6	30948.3	23117.8	22182.3	22182.3	22182.3	22604.5	22182.4	22182.3	42809.5
	337.64	43986.9	26444.3	22199.5	30110.5	30094.6	22926.8	22089	22089	22089	22462.4	22089.1	22089	43792.9
	337.54	45602.1	26809.1	22185.7	31730.6	29206	22741.2	21988.4	21988.4	21988.4	22318	21988.5	21988.4	45048.7
	337.44	46605.1	27239.3	22227.6	33523.4	28309.8	22561.9	21883.1	21883.1	21883.1	22173.5	21883.2	21883.1	46620.1
	337.34	48687.6	27745.1	22356.5	35430.5	27422.4	22382.4	21768.4	21768.4	21768.4	22023.9	21768.5	21768.4	48518.9
	337.24	50600.8	28343.6	22627.1	37387.8	26561.7	22202.1	21645	21645	21645	21869.4	21645.1	21645	50766.5
	337.14	53165.3	29053.1	23116	39304.3	25737.9	22016.9	21510.2	21510.2	21510.2	21706.8	21510.2	21510.2	53384.1
	337.04	55547.6	29901	23933.3	41082.6	24960.5	21826.7	21364.5	21364.5	21364.5	21536.5	21364.6	21364.5	56418
	336.94	59350.5	30915.3	25222.2	42594.9	24229	21624.6	21202	21202	21202	21352.4	21202	21202	59928.4
	336.84	63526.7	32137.4	27176.1	43742.4	23543.7	21408.2	21020.9	21020.9	21020.9	21152.2	21020.9	21020.9	64055.4
	336.74	69048	33617	30033	44426.5	22897.3	21171.2	20815.4	20815.4	20815.4	20929.8	20815.4	20815.4	68997.7
	336.64	74904.9	35430.1	34078.4	44565.5	22285.5	20911.5	20584	20584	20584	20683.4	20584	20584	75034.5
	336.54	83231.9	37655.3	39610	44145.7	21693.6	20618	20315.9	20315.9	20315.9	20402.2	20315.9	20315.9	82545.2
	336.44	91860.3	40412.5	46907.7	43150	21115	20289	20009.8	20009.8	20009.8	20084.6	20009.8	20009.8	91909.8
	336.34	103996	43843.8	56119.9	41633.4	20529	19909	19650.5	19650.5	19650.5	19715.1	19650.5	19650.5	103498
	336.24	117800	48143.8	67139.7	39668.9	19922.6	19470.3	19230.5	19230.5	19230.5	19286.3	19230.5	19230.5	117479
	336.14	134208	53556.2	79403.3	37338.1	19279	18961.4	18738.5	18738.5	18738.5	18786.6	18738.5	18738.5	133632
	336.04	151597	60391.8	91723.7	34759.5	18588.3	18377.5	18170.1	18170.1	18170.1	18211.4	18170.1	18170.1	151202
	335.94	169216	69025.4	102263	32032.2	17844.7	17717.1	17523.8	17523.8	17523.8	17559.3	17523.8	17523.8	168823
	335.84	185948	79782.6	108916	29256.4	17047.2	16983.6	16803.2	16803.2	16803.2	16833.6	16803.2	16803.2	184804
	335.74	198352	92887.7	110039	26523.9	16210.4	16195	16026.4	16026.4	16026.4	16052.4	16026.4	16026.4	197777
	335.64	208408	108201	105182	23905	15340.8	15361.1	15203.2	15203.2	15203.2	15225.5	15203.2	15203.2	207199
	335.54	213840	124932	95334.6	21444.5	14455.3	14501.3	14353.3	14353.3	14353.3	14372.3	14353.3	14353.3	213273
	335.44	217303	141348	82428.8	19176.2	13559.9	13623.8	13484.9	13484.9	13484.9	13501.1	13484.9	13484.9	216213
	335.34	215607	154796	68553.1	17117.6	12674.8	12750.6	12620.1	12620.1	12620.1	12633.9	12620.1	12620.1	215425
	335.24	207669	162179	55340.5	15284.8	11825.1	11908.3	11785.5	11785.5	11785.5	11797.2	11785.5	11785.5	209407
	335.14	195888	161184	43751.7	13685.6	11026.2	11113.5	10997.8	10997.8	10997.8	11007.7	10997.8	10997.8	196780
	335.04	177144	151358	34185.5	12319.2	10307.1	10396	10286.9	10286.9	10286.9	10295.3	10286.9	10286.9	177426
	334.94	153457	134661	26649.2	11191.8	9688.58	9777.25	9674.33	9674.33	9674.33	9681.37	9674.33	9674.33	153277
	334.84	127714	114564	20938.3	10286.8	9179.24	9266.5	9169.27	9169.27	9169.27	9175.2	9169.27	9169.27	127564
	334.74	102830	94414	16742.9	9579.32	8775.43	8860.48	8768.52	8768.52	8768.52	8773.51	8768.52	8768.52	103303
	334.64	81233.5	76416.4	13742.4	9040.69	8463.22	8545.51	8458.46	8458.46	8458.46	8462.65	8458.46	8458.46	82378.5
	334.54	63835.2	61493.9	11646.7	8633.04	8224.76	8304	8221.52	8221.52	8221.52	8225.03	8221.52	8221.52	65419.8
	334.44	50676.8	49640.8	10212.2	8327.45	8042.06	8118.08	8039.86	8039.86	8039.86	8042.81	8039.86	8039.86	52184
	334.34	40460.1	40457.5	9249.11	8099.52	7902.62	7975.39	7901.15	7901.15	7901.15	7903.6	7901.15	7901.15	42082
	334.24	32989.5	33424.3	8612.02	7928.51	7794.78	7864.32	7793.8	7793.8	7793.8	7795.85	7793.8	7793.8	34450.8
	334.14	27988.7	28050.9	8193.15	7798.13	7708.04	7774.44	7707.39	7707.39	7707.39	7709.09	7707.39	7707.39	28696.8
	334.04	23574.5	23937.1	7921.48	7699.59	7639.92	7703.29	7639.5	7639.5	7639.5	7640.91	7639.5	7639.5	24344.8
	333.94	20313.6	20773.9	7745.28	7624.64	7585.55	7646.01	7585.27	7585.27	7585.27	7586.44	7585.27	7585.27	21035.4
	333.84	18108.4	18319	7628.98	7565.72	7540.42	7598.12	7540.25	7540.25	7540.25	7541.21	7540.25	7540.25	18492.2
	333.74	16344.3	16393.2	7550.68	7518.78	7502.69	7557.76	7502.58	7502.58	7502.58	7503.37	7502.58	7502.58	16513.6
	333.64	15034.5	14868.2	7495.86	7480.59	7470.42	7523.01	7470.35	7470.35	7470.35	7471.01	7470.35	7470.35	14957.4
	333.54	13767.3	13650.3	7456.63	7449.77	7443.45	7493.68	7443.41	7443.41	7443.41	7443.95	7443.41	7443.41	13720.8
	333.44	13020.1	12667.8	7426.23	7423.45	7419.57	7467.58	7419.55	7419.55	7419.55	7419.99	7419.55	7419.55	12726.9
	333.34	11987.9	11870	7403.3	7402.37	7400.02	7445.92	7400	7400	7400	7400.36	7400	7400	11922
	333.24	11391.8	11217	7384.51	7384.33	7382.93	7426.85	7382.92	7382.92	7382.92	7383.22	7382.92	7382.92	11264.3
	333.14	10868.6	10677.8	7368.76	7368.84	7368.01	7410.06	7368.01	7368.01	7368.01	7368.25	7368.01	7368.01	10721.7
	333.04	10429.1	10228.8	7355.25	7355.4	7354.91	7395.19	7354.91	7354.91	7354.91	7355.1	7354.91	7354.91	10270.1
	332.94	9843.27	9853.26	7344.41	7344.54	7344.26	7382.86	7344.26	7344.26	7344.26	7344.42	7344.26	7344.26	9892.46
	332.84	9569.91	9536.33	7334.81	7334.9	7334.74	7371.75	7334.74	7334.74	7334.74	7334.87	7334.74	7334.74	9573.71
	332.74	9072.81	9268.35	7327.33	7327.39	7327.3	7362.81	7327.3	7327.3	7327.3	7327.41	7327.3	7327.3	9304.09
	332.64	9080.84	9038.76	7319.81	7319.85	7319.8	7353.89	7319.8	7319.8	7319.8	7319.88	7319.8	7319.8	9073
	332.54	8800.2	8842.42	7313.47	7313.49	7313.46	7346.2	7313.46	7313.46	7313.46	7313.53	7313.46	7313.46	8875.25
	332.44	8655.73	8673.03	7307.72	7307.73	7307.72	7339.18	7307.72	7307.72	7307.72	7307.78	7307.72	7307.72	8704.56
	332.34	8419.08	8526.6	7302.97	7302.97	7302.97	7333.2	7302.97	7302.97	7302.97	7303.01	7302.97	7302.97	8556.89
	332.24	8292.55	8399.16	7298.73	7298.73	7298.73	7327.82	7298.73	7298.73	7298.73	7298.77	7298.73	7298.73	8428.29
	332.14	8177.99	8287.81	7294.97	7294.97	7294.97	7322.95	7294.97	7294.97	7294.97	7295	7294.97	7294.97	8315.83
	332.04	7945.07	8190.71	7292.19	7292.19	7292.19	7319.13	7292.19	7292.19	7292.19	7292.21	7292.19	7292.19	8217.67
	331.94	7900.88	8105.09	7289.58	7289.58	7289.58	7315.53	7289.58	7289.58	7289.58	7289.6	7289.58	7289.58	8131.06
	331.84	7782.83	8029.77	7287.47	7287.47	7287.47	7312.47	7287.47	7287.47	7287.47	7287.49	7287.47	7287.47	8054.79
	331.74	7828.79	7962.57	7285.16	7285.16	7285.16	7309.26	7285.16	7285.16	7285.16	7285.17	7285.16	7285.16	7986.69
	331.64	7470.43	7904.08	7284.36	7284.36	7284.36	7307.6	7284.36	7284.36	7284.36	7284.37	7284.36	7284.36	7927.33
	331.54	7561.12	7851.43	7283.18	7283.18	7283.18	7305.6	7283.18	7283.18	7283.18	7283.19	7283.18	7283.18	7873.86
	331.44	7439.81	7804.72	7282.51	7282.51	7282.51	7304.15	7282.51	7282.51	7282.51	7282.52	7282.51	7282.51	7826.36
	331.34	7365	7763.06	7282.16	7282.16	7282.16	7303.05	7282.16	7282.16	7282.16	7282.16	7282.16	7282.16	7783.96
	331.24	7294.75	7725.86	7282.1	7282.1	7282.1	7302.28	7282.1	7282.1	7282.1	7282.11	7282.1	7282.1	7746.05
	331.14	7186.56	7596.87	7186.56	7186.56	7186.56	7206.06	7186.56	7186.56	7186.56	7186.56	7186.56	7186.56	7616.37
	331.04	7074.48	7454.56	7074.48	7074.48	7074.48	7093.32	7074.48	7074.48	7074.48	7074.48	7074.48	7074.48	7473.4
	330.94	7092.13	7444.81	7092.13	7092.13	7092.13	7110.35	7092.13	7092.13	7092.13	7092.14	7092.13	7092.13	7463.04
	330.84	7060.23	7388.03	7060.23	7060.23	7060.23	7078.38	7060.23	7060.23	7060.23	7060.23	7060.23	7060.23	7406.18
	330.74	6999.17	7304.34	6999.17	6999.17	6999.17	7016.71	6999.17	6999.17	6999.17	6999.17	6999.17	6999.17	7321.87
	330.64	7074.31	7358.83	7074.31	7074.31	7074.31	7091.23	7074.31	7074.31	7074.31	7074.31	7074.31	7074.31	7375.75
	330.54	6923.49	7189.16	6923.49	6923.49	6923.49	6939.8	6923.49	6923.49	6923.49	6923.49	6923.49	6923.49	7205.46
	330.44	6759.52	7007.95	6759.52	6759.52	6759.52	6775.21	6759.52	6759.52	6759.52	6759.52	6759.52	6759.52	7023.64
	330.34	6829.68	7062.3	6829.68	6829.68	6829.68	6844.75	6829.68	6829.68	6829.68	6829.68	6829.68	6829.68	7077.37
	330.24	6908.01	7126.11	6908.01	6908.01	6908.01	6922.59	6908.01	6908.01	6908.01	6908.01	6908.01	6908.01	7140.69
	330.14	6862.28	7067.02	6862.28	6862.28	6862.28	6876.5	6862.28	6862.28	6862.28	6862.28	6862.28	6862.28	7081.24
	330.04	6807.2	6999.63	6807.2	6807.2	6807.2	6821.05	6807.2	6807.2	6807.2	6807.2	6807.2	6807.2	7013.48
	329.94	6902.49	7083.56	6902.49	6902.49	6902.49	6915.98	6902.49	6902.49	6902.49	6902.49	6902.49	6902.49	7097.05
	329.84	6801.53	6972.1	6801.53	6801.53	6801.53	6814.66	6801.53	6801.53	6801.53	6801.53	6801.53	6801.53	6985.23
	20 sccm Ar
	Binding energy	measured	Pd0_5/2	Pddelta+_5/2	Pd2+_5/2	Pd4+_5/2	Pd0_3/2	Pddelta+_3/2	Pd2+_3/2	Pd4+_3/2	plasmonloss	Oxide (sat)	Oxide (sat)	background	envelope
	355.169	35505.2	35516.3	35505.2	35505.2	35505.2	35521.9	35505.2	35505.2	35505.2	35505.2	35505.2	35505.2	35505.2	35533
	355.069	35593.6	35604.8	35593.6	35593.6	35593.6	35610.6	35593.6	35593.6	35593.6	35593.6	35593.6	35593.6	35593.6	35621.8
	354.969	35702.8	35714.2	35702.8	35702.8	35702.8	35720.1	35702.8	35702.8	35702.8	35702.8	35702.8	35702.8	35702.8	35731.5
	354.869	35188.9	35200.4	35188.9	35188.9	35188.9	35206.5	35188.9	35188.9	35188.9	35188.9	35188.9	35188.9	35188.9	35218
	354.769	35072.8	35084.5	35072.8	35072.8	35072.8	35090.7	35072.8	35072.8	35072.8	35072.8	35072.8	35072.8	35072.8	35102.3
	354.669	35087.9	35099.7	35087.9	35087.9	35087.9	35106	35087.9	35087.9	35087.9	35087.9	35087.9	35087.9	35087.9	35117.9
	354.569	34890.5	34902.6	34890.5	34890.5	34890.5	34909	34890.5	34890.5	34890.5	34890.5	34890.5	34890.5	34890.5	34921
	354.469	35284.5	35296.7	35284.5	35284.5	35284.5	35303.3	35284.5	35284.5	35284.5	35284.5	35284.5	35284.5	35284.5	35315.5
	354.369	34901.3	34913.7	34901.3	34901.3	34901.3	34920.6	34901.3	34901.3	34901.3	34901.3	34901.3	34901.3	34901.3	34932.9
	354.269	35045.5	35058	35045.5	35045.5	35045.5	35065.1	35045.5	35045.5	35045.5	35045.5	35045.5	35045.5	35045.5	35077.7
	354.169	35233.3	35246.1	35233.3	35233.3	35233.3	35253.4	35233.3	35233.3	35233.3	35233.3	35233.3	35233.3	35233.3	35266.1
	354.069	35065.1	35078	35065.1	35065.1	35065.1	35085.5	35065.1	35065.1	35065.1	35065.1	35065.1	35065.1	35065.1	35098.5
	353.969	34922.5	34935.6	34922.5	34922.5	34922.5	34943.4	34922.5	34922.5	34922.5	34922.6	34922.5	34922.5	34922.5	34956.5
	353.869	34735.6	34748.9	34735.6	34735.6	34735.6	34756.9	34735.6	34735.6	34735.6	34735.6	34735.6	34735.6	34735.6	34770.2
	353.769	34550	34563.4	34550	34550	34550	34571.7	34550	34550	34550	34550.1	34550	34550	34550	34585.2
	353.669	34577.7	34591.3	34577.7	34577.7	34577.7	34599.9	34577.7	34577.7	34577.7	34577.8	34577.7	34577.7	34577.7	34613.6
	353.569	34811.3	34825.1	34811.3	34811.3	34811.3	34833.9	34811.3	34811.3	34811.3	34811.4	34811.3	34811.3	34811.3	34847.8
	353.469	34482.1	34496.1	34482.1	34482.1	34482.1	34505.1	34482.1	34482.1	34482.1	34482.2	34482.1	34482.1	34482.1	34519.2
	353.369	34857.7	34871.9	34857.7	34857.7	34857.7	34881.1	34857.7	34857.7	34857.7	34857.9	34857.7	34857.7	34857.7	34895.4
	353.269	34506.5	34520.9	34506.5	34506.5	34506.5	34530.3	34506.5	34506.5	34506.5	34506.7	34506.5	34506.5	34506.5	34544.9
	353.169	34619.6	34634.2	34619.6	34619.6	34619.6	34643.8	34619.6	34619.6	34619.6	34619.8	34619.6	34619.6	34619.6	34658.7
	353.069	34801.9	34816.7	34801.9	34801.9	34801.9	34826.6	34801.9	34801.9	34801.9	34802.2	34801.9	34801.9	34801.9	34841.8
	352.969	34239.6	34254.7	34239.6	34239.6	34239.6	34265	34239.6	34239.6	34239.6	34240	34239.6	34239.6	34239.6	34280.5
	352.869	34106.5	34121.9	34106.5	34106.5	34106.5	34132.5	34106.5	34106.5	34106.5	34107	34106.5	34106.5	34106.5	34148.4
	352.769	34482	34497.6	34482	34482	34482	34508.6	34482	34482	34482	34482.6	34482	34482	34482	34524.8
	352.669	34428.5	34444.3	34428.5	34428.5	34428.5	34455.8	34428.5	34428.5	34428.5	34429.3	34428.5	34428.5	34428.5	34472.3
	352.569	34215.5	34231.5	34215.5	34215.5	34215.5	34243.3	34215.5	34215.5	34215.5	34216.4	34215.5	34215.5	34215.5	34260.3
	352.469	34253.5	34269.7	34253.5	34253.5	34253.5	34282	34253.5	34253.5	34253.5	34254.6	34253.5	34253.5	34253.5	34299.4
	352.369	34155.1	34171.6	34155.1	34155.1	34155.1	34184.2	34155.1	34155.1	34155.1	34156.5	34155.1	34155.1	34155.1	34202.1
	352.269	34062.9	34079.7	34062.9	34062.9	34062.9	34092.7	34062.9	34062.9	34062.9	34064.7	34062.9	34062.9	34062.9	34111.2
	352.169	34070.9	34087.9	34070.9	34070.9	34070.9	34101.3	34070.9	34070.9	34070.9	34073.1	34070.9	34070.9	34070.9	34120.4
	352.069	34692	34709.2	34692	34692	34692	34723	34692	34692	34692	34694.6	34692	34692	34692	34742.8
	351.969	33934.5	33952	33934.5	33934.5	33934.5	33966.2	33934.5	33934.5	33934.5	33937.8	33934.5	33934.5	33934.5	33986.9
	351.869	34245.9	34263.7	34245.9	34245.9	34245.9	34278.1	34245.9	34245.9	34245.9	34249.8	34245.9	34245.9	34245.9	34299.8
	351.769	34251.5	34269.6	34251.5	34251.5	34251.5	34284.3	34251.5	34251.5	34251.5	34256.2	34251.5	34251.5	34251.5	34307.2
	351.669	34088.5	34106.9	34088.5	34088.5	34088.5	34122.2	34088.5	34088.5	34088.5	34094.3	34088.5	34088.5	34088.5	34146.4
	351.569	34220.3	34239	34220.3	34220.3	34220.3	34255	34220.3	34220.3	34220.3	34227.2	34220.3	34220.3	34220.3	34280.6
	351.469	34089.3	34108.4	34089.3	34089.3	34089.3	34125	34089.3	34089.3	34089.3	34097.7	34089.3	34089.3	34089.3	34152.4
	351.369	34015.3	34034.7	34015.3	34015.3	34015.3	34052	34015.3	34015.3	34015.3	34025.4	34015.3	34015.3	34015.3	34081.4
	351.269	33797.5	33817.1	33797.5	33797.5	33797.5	33835.1	33797.5	33797.5	33797.5	33809.5	33797.5	33797.5	33797.5	33866.8
	351.169	34021.1	34041.1	34021.1	34021.1	34021.1	34059.7	34021.1	34021.1	34021.1	34035.4	34021.1	34021.1	34021.1	34094.1
	351.069	34030.8	34051.1	34030.8	34030.8	34030.8	34070.4	34030.8	34030.8	34030.8	34047.9	34030.8	34030.8	34030.8	34107.8
	350.969	34006.4	34027	34006.4	34006.4	34006.4	34046.2	34006.4	34006.4	34006.4	34026.7	34006.4	34006.4	34006.4	34087.1
	350.869	33818.7	33839.6	33818.7	33818.7	33818.7	33859.4	33818.7	33818.7	33818.7	33842.8	33818.7	33818.7	33818.7	33904.5
	350.769	33932.4	33953.6	33932.4	33932.4	33932.4	33974.2	33932.4	33932.4	33932.4	33960.9	33932.4	33932.4	33932.4	34023.9
	350.669	33707.6	33729.2	33707.6	33707.6	33707.6	33750.5	33707.6	33707.6	33707.6	33741.2	33707.6	33707.6	33707.6	33805.7
	350.569	33330	33351.9	33330	33330	33330	33374	33330	33330	33330	33369.5	33330	33330	33330	33435.5
	350.469	33380	33402.4	33380	33380	33380	33425.2	33380	33380	33380	33426.3	33380	33380	33380	33493.8
	350.369	33773.6	33796.4	33773.6	33773.6	33773.6	33820	33773.6	33773.6	33773.6	33827.8	33773.6	33773.6	33773.6	33897
	350.269	33606.3	33629.5	33606.3	33606.3	33606.3	33653.9	33606.3	33606.3	33606.3	33669.5	33606.3	33606.3	33606.3	33740.3
	350.169	33674.1	33697.8	33674.1	33674.1	33674.1	33723	33674.1	33674.1	33674.1	33747.6	33674.1	33674.2	33674.1	33820.2
	350.069	33485.5	33509.6	33485.5	33485.5	33485.5	33535.7	33485.5	33485.5	33485.5	33570.8	33485.5	33485.5	33485.5	33645.2
	349.969	33569.1	33593.6	33569.1	33569.1	33569.1	33620.7	33569.1	33569.1	33569.1	33667.7	33569.1	33569.2	33569.1	33744
	349.869	33692.1	33717.1	33692.1	33692.1	33692.1	33745.2	33692.1	33692.1	33692.1	33805.9	33692.1	33692.3	33692.1	33884.2
	349.769	33343.3	33368.8	33343.3	33343.3	33343.3	33397.9	33343.3	33343.3	33343.3	33474.4	33343.3	33343.5	33343.3	33554.6
	349.669	33808	33833.9	33808	33808	33808	33864.2	33808	33808	33808	33958.3	33808	33808.3	33808	34040.6
	349.569	33504.7	33531	33504.7	33504.7	33504.7	33562.4	33504.7	33504.7	33504.7	33676.8	33504.7	33505.1	33504.7	33761.3
	349.469	33319.5	33346.2	33319.5	33319.5	33319.5	33378.9	33319.5	33319.5	33319.5	33515.9	33319.5	33320.1	33319.5	33602.8
	349.369	33300.4	33385.2	33358.1	33358.1	33358.1	33419.3	33358.1	33358.1	33358.1	33581.5	33358.1	33359	33358.1	33670.8
	349.269	33455.3	33385.1	33357.5	33357.5	33357.5	33420.6	33357.5	33357.5	33357.5	33611.3	33357.5	33358.8	33357.5	33703.3
	349.169	33559.3	33384.6	33356.4	33356.4	33356.4	33421.4	33356.4	33356.4	33356.4	33643.5	33356.4	33358.3	33356.4	33738.6
	349.069	33576.3	33384	33355.2	33355.2	33355.2	33422.2	33355.2	33355.2	33355.2	33678.9	33355.2	33357.8	33355.2	33777.4
	348.969	33938.5	33381.3	33351.9	33351.9	33351.9	33421	33351.9	33351.9	33351.9	33716.2	33351.9	33355.7	33351.9	33818.4
	348.869	34052.5	33378	33348	33348	33348	33419.2	33348	33348	33348	33756.3	33348	33353.3	33348	33862.8
	348.769	33759.5	33376.4	33345.7	33345.7	33345.7	33419.2	33345.7	33345.7	33345.7	33801.8	33345.7	33353	33345.7	33913.3
	348.669	33897.9	33373.9	33342.6	33342.6	33342.6	33418.4	33342.6	33342.6	33342.6	33850.6	33342.6	33352.8	33342.6	33967.9
	348.569	34031.2	33370.7	33338.7	33338.7	33338.7	33417.1	33338.7	33338.7	33338.7	33902.1	33338.7	33352.7	33338.7	34026.3
	348.469	34244	33366.2	33333.7	33333.7	33333.7	33414.6	33333.7	33333.7	33333.7	33956.4	33333.7	33352.6	33333.7	34088.8
	348.369	33818.9	33364.1	33331	33331	33331	33414.6	33331	33331	33331	34016.5	33331	33356.5	33331	34158.8
	348.269	33894.8	33361.6	33327.8	33327.8	33327.8	33414.2	33327.8	33327.8	33327.8	34079.1	33327.8	33361.9	33327.8	34233.4
	348.169	34400.1	33356.2	33321.8	33321.8	33321.8	33411.2	33321.8	33321.8	33321.8	34141.8	33321.8	33366.9	33321.8	34310.8
	348.069	34221.3	33351.8	33316.8	33316.8	33316.8	33409.2	33316.8	33316.8	33316.8	34207.4	33316.8	33376	33316.8	34394.2
	347.969	34770.4	33344.3	33308.6	33308.6	33308.6	33404.4	33308.6	33308.6	33308.7	34271.1	33308.6	33385.8	33308.6	34479.8
	347.869	34686.8	33337.2	33300.9	33300.9	33300.9	33400.1	33300.9	33300.9	33301	34335.6	33300.9	33400.6	33300.9	34570.8
	347.769	34856.5	33329.4	33292.2	33292.2	33292.2	33394.9	33292.2	33292.2	33292.4	34398.4	33292.2	33419.8	33292.2	34666
	347.669	35392.9	33318.5	33280.5	33280.5	33280.5	33387	33280.5	33280.5	33280.7	34455.9	33280.5	33442.4	33280.5	34762.6
	347.569	35025.7	33309.7	33270.7	33270.7	33270.7	33381.2	33270.7	33270.7	33271.1	34511.9	33270.7	33474.4	33270.7	34865.5
	347.469	34928.1	33301.3	33261.4	33261.4	33261.4	33376	33261.4	33261.4	33262	34563.8	33261.4	33515.6	33261.4	34973.2
	347.369	35270.9	33291	33250.2	33250.2	33250.2	33369.2	33250.2	33250.2	33251.1	34606.9	33250.2	33564.4	33250.2	35081.9
	347.269	35631.6	33278.6	33236.8	33236.8	33236.8	33360.5	33236.8	33236.8	33238.2	34640.3	33236.8	33621.6	33236.8	35191.9
	347.169	35550.7	33266.6	33223.9	33223.9	33223.9	33352.4	33223.9	33223.9	33225.9	34665.5	33223.9	33690.7	33223.9	35305.5
	347.069	35585.6	33254.3	33210.7	33210.7	33210.7	33344.3	33210.7	33210.7	33213.7	34679.1	33210.7	33771.4	33210.7	35420.1
	346.969	35695.3	33241.4	33196.8	33196.8	33196.8	33335.8	33196.8	33196.8	33201.2	34681.7	33196.8	33863.6	33196.8	35536.6
	346.869	35841.6	33227.5	33182	33182	33182	33326.8	33182	33182	33188.4	34671.9	33182	33966.9	33182	35653.6
	346.769	35873.2	33213.4	33166.9	33166.9	33166.9	33317.8	33166.9	33166.9	33176.1	34649.5	33166.9	34081.1	33166.9	35770.3
	346.669	36174.5	33197.5	33150.1	33150.1	33150.1	33307.4	33150.1	33150.1	33163.2	34614.6	33150.1	34203.3	33150.1	35885.7
	346.569	35564.1	33184.9	33136.6	33136.6	33136.6	33300.7	33136.6	33136.6	33155.2	34571.6	33136.6	34336.3	33136.6	36002.4
	346.469	35804	33170.9	33121.6	33121.6	33121.6	33293	33121.6	33121.6	33147.7	34517.1	33121.6	34472.4	33121.6	36114.5
	346.369	36117.6	33155.5	33104.9	33104.9	33104.9	33283.9	33104.9	33104.9	33141.1	34452.4	33104.9	34607.3	33104.9	36220.8
	346.269	36268.1	33139.2	33087.2	33087.2	33087.2	33274.4	33087.2	33087.2	33137.1	34378.6	33087.2	34737.5	33087.2	36318.1
	346.169	35922	33124.8	33071.3	33071.3	33071.3	33267.2	33071.3	33071.3	33139.3	34300.7	33071.3	34860.5	33071.3	36407.5
	346.069	35888.4	33110.5	33055.5	33055.5	33055.5	33260.7	33055.5	33055.6	33147.4	34218.5	33055.5	34969.5	33055.5	36484.6
	345.969	36019.7	33095.4	33038.9	33038.9	33038.9	33253.9	33038.9	33039	33161.9	34132	33038.9	35058.5	33038.9	36546.1
	345.869	36126.3	33079.6	33021.7	33021.7	33021.7	33247.2	33021.7	33021.8	33184.8	34043.1	33021.7	35122.8	33021.7	36591
	345.769	36227.9	33063.1	33003.7	33003.7	33003.7	33240.5	33003.7	33004	33217.9	33952.9	33003.7	35158.9	33003.7	36618.9
	345.669	36198.9	33045.5	32985.8	32985.8	32985.8	33234.6	32985.8	32986.4	33264.6	33863.4	32985.8	35164.8	32985.8	36630.1
	345.569	36351.5	33028.2	32967	32967	32967	33228.7	32967	32968.1	33326.2	33774.1	32967	35138.4	32967	36628.7
	345.469	36395.2	33010.5	32947.8	32947.8	32947.8	33223.3	32947.8	32949.8	33406.1	33686.9	32947.8	35080.7	32947.8	36618.2
	345.369	36184.5	32994	32929.7	32929.7	32929.7	33220.1	32929.7	32933.1	33508.8	33603.4	32929.7	34994.8	32929.7	36605.8
	345.269	36705.1	32974.6	32908.6	32908.6	32908.6	33214.9	32908.6	32914.5	33632.9	33520	32908.6	34880	32908.6	36594.1
	345.169	36426.3	32956.6	32888.9	32888.9	32888.9	33212.4	32888.9	32898.9	33785.8	33441.9	32888.9	34744.9	32888.9	36596.1
	345.069	36851.1	32936.3	32866.7	32866.7	32866.7	33208.8	32866.7	32883.5	33965.6	33364.8	32866.7	34590.5	32866.7	36616
	344.969	36923.2	32915.4	32844	32844	32844	33206.2	32844	32871.6	34175.9	33291	32844	34423.8	32844	36664
	344.869	36870.3	32894.8	32821.5	32821.5	32821.5	33205.4	32821.5	32866.2	34418.1	33221.4	32821.5	34250.9	32821.5	36749.7
	344.769	37118.1	32872.8	32797.4	32797.4	32797.4	33205	32797.4	32868.9	34689.7	33153.9	32797.4	34075	32797.4	36878.2
	344.669	37544.3	32848.3	32770.8	32770.8	32770.8	33204	32770.8	32883	34987.1	33087.7	32770.8	33899.2	32770.8	37055.1
	344.569	37540.1	32823.8	32744.2	32744.2	32744.2	33205.2	32744.2	32918.1	35308.4	33024.9	32744.2	33729.3	32744.2	37289
	344.469	37987.3	32796.8	32714.8	32714.8	32714.8	33206.2	32714.8	32980	35644.2	32962.7	32714.8	33565.4	32714.8	37581.3
	344.369	38223.1	32768.3	32684	32684	32684	33208.7	32684	33081.6	35986.8	32902.4	32684	33410.6	32684	37938.3
	344.269	38839.3	32736.3	32649.5	32649.5	32649.5	33210.6	32649.6	33238.3	36322.8	32841.3	32649.6	33263.7	32649.5	38365.5
	344.169	39218.9	32702	32612.8	32612.8	32612.8	33213.8	32612.8	33468.8	36640.8	32780.6	32612.8	33126.7	32612.8	38869
	344.069	39752.7	32664.7	32572.8	32572.8	32572.8	33217.8	32572.9	33799.5	36925.6	32719.5	32572.9	32998.6	32572.8	39461.8
	343.969	40175.2	32625	32530.3	32530.3	32530.3	33223.8	32530.5	34260.9	37163.4	32658	32530.4	32879.6	32530.3	40159.7
	343.869	41776.3	32576.1	32478.5	32478.5	32478.5	33225.6	32478.9	34876.6	37334.3	32589.4	32478.7	32762.5	32478.5	40972.5
	343.769	42632.8	32522.2	32421.7	32421.7	32421.7	33228.2	32422.5	35698.8	37431.2	32517.8	32422	32650.4	32421.7	41941.3
	343.669	43629.7	32462.7	32359	32359	32359	33231.6	32360.6	36757.5	37445.1	32441.9	32359.4	32541.5	32359	43087.7
	343.569	45040	32394.9	32288	32288	32288	33234.5	32291.2	38089.5	37369.6	32359.5	32288.6	32432.5	32288	44444.4
	343.469	46708.3	32317.6	32207.3	32207.3	32207.3	33236.4	32213.3	39733.4	37203.5	32268.7	32208.2	32320.7	32207.3	46050.9
	343.369	48419.1	32230.5	32116.5	32116.5	32116.5	33238.4	32127.7	41694.3	36951	32169.2	32117.9	32204.8	32116.5	47917.8
	343.269	50294.4	32132.5	32014.8	32014.8	32014.8	33241.1	32035	43980.4	36619.8	32059.8	32016.7	32082.9	32014.8	50064.6
	343.169	52797.7	32020	31898.5	31898.5	31898.5	33242.9	31934.4	46553.3	36217.9	31936.9	31901.3	31950.5	31898.5	52467.6
	343.069	55565.5	31891.6	31766	31766	31766	33244.5	31828.6	49342.1	35757.1	31798.6	31770	31805.5	31766	55075.8
	342.969	58513.2	31746.2	31616.3	31616.3	31616.4	33247.8	31723.3	52248	35250.7	31644	31622	31646	31616.3	57813.5
	342.869	61324	31584.4	31450.1	31450.1	31450.1	33256.9	31628.9	55120	34713.2	31473.5	31458	31472.2	31450.1	60556.5
	342.769	64247.2	31405.5	31266.5	31266.5	31266.6	33275.2	31560.6	57784.9	34156.8	31286.2	31277.5	31282.9	31266.5	63163.9
	342.669	66580.8	31212.8	31068.9	31068.9	31069	33310.9	31542.7	60040.4	33595.5	31085.5	31084	31080.9	31068.9	65470.6
	342.569	67727.7	31012.8	30863.7	30863.7	30863.8	33376.9	31611.3	61723.7	33044.7	30877.6	30884.5	30872.4	30863.7	67357.9
	342.469	69590.4	30801.4	30647	30647	30647.2	33477	31807.7	62650	32506.8	30658.6	30675.2	30653.2	30647	68701.3
	342.369	70053.2	30586.5	30426.4	30426.4	30426.7	33628.7	32192.2	62737.7	31993.8	30436.2	30464.5	30430.9	30426.4	69485.8
	342.269	70194.3	30370	30203.9	30203.9	30204.3	33846.3	32836.9	61975.6	31509.8	30211.9	30254.7	30207	30203.9	69785.7
	342.169	70566.1	30150.3	29978	29978	29978.7	34145.3	33837.4	60369	31054.2	29984.7	30045.3	29980.2	29978	69721.4
	342.069	70505.3	29930.1	29751.2	29751.2	29752.3	34547	35292.4	58083.1	30628.5	29756.7	29839.6	29752.7	29751.2	69573.3
	341.969	70378.1	29709.7	29523.8	29523.8	29525.5	35076.8	37317.6	55269.3	30231.6	29528.3	29639	29524.9	29523.8	69632.6
	341.869	71163.2	29484	29290.7	29290.7	29293.3	35761.5	40032.4	52114.8	29856	29294.5	29439.5	29291.5	29290.7	70241.6
	341.769	72751.2	29248.6	29047.5	29047.5	29051.3	36636.6	43502.8	48812.4	29494.4	29050.6	29237.9	29048	29047.5	71702.6
	341.669	74934.9	29000	28790.7	28790.7	28796.3	37748.8	47749.2	45525.5	29140.5	28793.2	29032.3	28791	28790.7	74251.4
	341.569	78078.3	28732.8	28514.8	28514.8	28523.1	39153.6	52667.3	42384.1	28786	28516.9	28818.9	28515.1	28514.8	77979
	341.469	83179.2	28436	28208.9	28208.9	28220.8	40916.5	57940.3	39465.6	28417.1	28210.6	28588.3	28209	28208.9	82733
	341.369	88344.9	28109.1	27872.3	27872.3	27889.4	43113.3	63047.5	36839.4	28030.7	27873.7	28341.3	27872.4	27872.3	88138.1
	341.269	93309.9	27753.2	27506.1	27506.1	27530.3	45813.2	67243.3	34511.7	27625.4	27507.2	28080.4	27506.2	27506.1	93522.1
	341.169	98173.5	27368.6	27110.6	27110.6	27144.7	49054.2	69762.8	32486.2	27199.6	27111.5	27807.3	27110.6	27110.6	98160.8
	341.069	101266	26965.2	26695.6	26695.6	26743.1	52809.2	70008.9	30751.5	26761.4	26696.3	27532.5	26695.6	26695.6	101399
	340.969	103022	26550.3	26268.4	26268.4	26334	56918.4	67843.6	29272.7	26316.6	26269	27263.7	26268.4	26268.4	102890
	340.869	103006	26134	25838.9	25838.9	25928.7	61044.3	63669.4	28031.5	25873.9	25839.4	27010.5	25838.9	25838.9	102659
	340.769	101841	25722.6	25413.6	25413.6	25535.3	64652.4	58176.6	26986.7	25438.7	25413.9	26778.1	25413.6	25413.6	100809
	340.669	98431.2	25328.8	25004.9	25004.9	25168.4	67081.2	52183.4	26114.1	25022.8	25005.2	26576.9	25004.9	25004.9	97446.5
	340.569	93161.1	24963.3	24623.5	24623.5	24841.1	67745.9	46345.4	25395.5	24636.1	24623.7	26414.1	24623.5	24623.5	92600.9
	340.469	86776.5	24632.5	24275.6	24275.6	24562.5	66321.9	41096.1	24803.3	24284.5	24275.8	26291.6	24275.6	24275.6	86338.9
	340.369	79047.3	24344.1	23969.1	23969.1	24343.8	62941.2	36640.3	24324.5	23975.2	23969.2	26211.5	23969.1	23969.1	78966.4
	340.269	71910.7	24095.3	23700.8	23700.8	24185.4	58172.1	33009.7	23936.7	23705	23700.9	26163.9	23700.8	23700.8	71063.7
	340.169	64650.3	23887.1	23471.6	23471.6	24092.5	52793.1	30166.2	23625.3	23474.5	23471.7	26142.1	23471.6	23471.6	63351.3
	340.069	57624.8	23718.4	23280.4	23280.6	24068.1	47498	27994.4	23379.5	23282.4	23280.5	26137.2	23280.4	23280.4	56395.6
	339.969	51331.7	23585.7	23123.4	23123.7	24112.7	42746.2	26374	23186.2	23124.7	23123.5	26137.7	23123.4	23123.4	50526.8
	339.869	46271.2	23482.2	22993.9	22994.5	24223.8	38724.8	25196.5	23032.9	22994.8	22993.9	26130	22993.9	22993.9	45822.1
	339.769	42451.3	23401.5	22885	22886.2	24398.3	35444.5	24348	22909	22885.6	22885	26101.7	22885	22885	42179.8
	339.669	39318.1	23340	22793	22795.5	24635.4	32828.5	23745.2	22807.5	22793.4	22793	26045.3	22793	22793	39439.4
	339.569	37091.7	23292.9	22713	22717.8	24931.5	30764.5	23322.7	22721.6	22713.2	22713	25954	22713	22713	37427.3
	339.469	35719.9	23255.9	22640.2	22649.5	25281.8	29140	23022.7	22645.3	22640.4	22640.2	25823.6	22640.2	22640.2	35977.6
	339.369	34425.7	23228.8	22574.2	22591.8	25683.4	27860.1	22809.3	22577.2	22574.3	22574.3	25656.5	22574.2	22574.2	34961.6
	339.269	33557.3	23209.7	22512.8	22545.2	26128.2	26847.1	22654.9	22514.4	22512.8	22512.8	25455.2	22512.8	22512.8	34278.1
	339.169	33124.9	23196.5	22453.4	22512.1	26605.2	26037.3	22537.4	22454.3	22453.4	22453.4	25223.6	22453.4	22453.4	33846.1
	339.069	32649.6	23189.9	22396.3	22500.5	27102.4	25383	22445	22396.8	22396.3	22396.3	24969.1	22396.3	22396.3	33609
	338.969	32670.8	23187.7	22338.8	22519.5	27601.7	24846.8	22366.6	22339.1	22338.8	22338.8	24696.8	22338.8	22338.8	33525.3
	338.869	32809.1	23189.9	22280.3	22586.4	28084.1	24401.6	22295.7	22280.4	22280.2	22280.2	24413.8	22280.2	22280.2	33570.5
	338.769	33023.6	23196.6	22220.2	22727.3	28528.6	24026.8	22228.5	22220.2	22220.1	22220.1	24127	22220.1	22220.1	33734.7
	338.669	33348.7	23208.2	22158.1	22979.4	28913.3	23706.6	22162.3	22157.8	22157.8	22157.8	23842	22157.8	22157.8	34023.1
	338.569	34009.2	23223.6	22092	23392.4	29215.8	23427.4	22093.8	22091.5	22091.5	22091.5	23561.9	22091.5	22091.5	34458.1
	338.469	35059.9	23241.7	22020	24037	29415.4	23178.2	22020.1	22018.9	22018.9	22018.9	23288.5	22018.9	22018.9	35087.6
	338.369	35804.4	23265.4	21943.9	25000.8	29499.8	22953.2	21942.4	21941.8	21941.8	21941.8	23026.2	21941.8	21941.8	35981.2
	338.269	37200.1	23292.6	21860.5	26385	29456.5	22743.3	21856.7	21856.4	21856.3	21856.3	22773	21856.3	21856.3	37229.4
	338.169	39281.7	23321.1	21766.8	28304.4	29279.5	22540.2	21759	21758.8	21758.8	21758.8	22525.8	21758.8	21758.8	38943.8
	338.069	41569.3	23351.8	21662.7	30880.4	28971.8	22339.3	21648	21648	21648	21648	22283.4	21648	21648	41249.7
	337.969	44834.9	23381.8	21545	34217.4	28538.5	22132.5	21518.2	21518.2	21518.2	21518.2	22039.6	21518.2	21518.2	44263.9
	337.869	48159.9	23413.6	21417	38389.1	27994.5	21917.1	21369.1	21369.1	21369.1	21369.1	21792.9	21369.1	21369.1	48078.9
	337.769	52398.9	23445.6	21279	43405.5	27354.1	21686.1	21195.4	21195.4	21195.4	21195.4	21536.7	21195.4	21195.4	52730
	337.669	57632	23476.3	21135.1	49147.6	26632.3	21432.4	20991.5	20991.5	20991.5	20991.5	21264	20991.5	20991.5	58130.3
	337.569	62846	23511	20998.7	55379.9	25850.4	21154.8	20757.2	20757.2	20757.2	20757.2	20973	20757.2	20757.2	64081.6
	337.469	69013.7	23550.6	20884.7	61714.2	25022.8	20846.7	20487.2	20487.2	20487.2	20487.2	20656.4	20487.2	20487.2	70239.5
	337.369	74828.1	23604.8	20826.9	67636.8	24168.7	20509.1	20183	20183	20183	20183	20314.7	20183	20183	76145.8
	337.269	80696.4	23683.2	20865.5	72554.2	23302	20140.9	19844.4	19844.4	19844.4	19844.4	19945.9	19844.4	19844.4	81269.9
	337.169	85273.6	23805.8	21066	75886.8	22440.9	19748.5	19478.2	19478.2	19478.2	19478.2	19555.8	19478.2	19478.2	85112.9
	337.069	87089.1	24002.7	21527.1	77180.3	21608.3	19346.9	19099.8	19099.8	19099.8	19099.8	19158.7	19099.8	19099.8	87325
	336.969	87813.5	24299.1	22351	76247.3	20814.7	18941.7	18715.2	18715.2	18715.2	18715.2	18759.5	18715.2	18715.2	87837.3
	336.869	86829.5	24729.1	23676.2	73169.9	20071.7	18542	18334	18334	18334	18334	18367	18334	18334	86885.7
	336.769	84830.3	25329	25668.6	68291.4	19384.5	18153.2	17961.8	17961.8	17961.8	17961.8	17986.2	17961.8	17961.8	85003.8
	336.669	82237.5	26141.5	28488.5	62139.2	18754.6	17778.6	17602.1	17602.1	17602.1	17602.1	17620	17602.1	17602.1	82911.8
	336.569	80666.4	27210.4	32308.7	55306.3	18173.1	17412.2	17249.2	17249.2	17249.2	17249.2	17262.2	17249.2	17249.2	81427.1
	336.469	80167.9	28597.6	37270.3	48355.6	17630.3	17048	16897	16897	16897	16897	16906.4	16897	16897	81323.1
	336.369	82463.9	30363.4	43392.9	41737.1	17106.3	16670.1	16530.1	16530.1	16530.1	16530.1	16536.8	16530.1	16530.1	83156.2
	336.269	86811.1	32590.2	50568	35748.2	16585.1	16266.8	16136.7	16136.7	16136.7	16136.7	16141.5	16136.7	16136.7	87216
	336.169	93838.4	35372	58397.8	30538.5	16047.4	15822.9	15701.9	15701.9	15701.9	15701.9	15705.2	15701.9	15701.9	93374.4
	336.069	100982	38822.9	66165.2	26152.4	15488.3	15337.3	15224.6	15224.6	15224.6	15224.6	15226.9	15224.6	15224.6	101070
	335.969	109460	43034.4	72813	22541	14896.6	14802.4	14697.2	14697.2	14697.2	14697.2	14698.8	14697.2	14697.2	109300
	335.869	116748	48054.7	77153.5	19617.2	14275.4	14224.4	14126	14126	14126	14126	14127.1	14126	14126	116822
	335.769	122078	53815.5	78268.6	17277.7	13632.7	13613.9	13521.9	13521.9	13521.9	13521.9	13522.6	13521.9	13521.9	122522
	335.669	125782	60020.2	75738.3	15404.5	12975	12979.8	12893.6	12893.6	12893.6	12893.6	12894.1	12893.6	12893.6	125544
	335.569	125501	66097.5	70032.3	13903.6	12322.7	12344.3	12263.4	12263.4	12263.4	12263.4	12263.7	12263.4	12263.4	125647
	335.469	123356	71205.2	62156.4	12688.7	11684.5	11717.6	11641.6	11641.6	11641.6	11641.6	11641.8	11641.6	11641.6	122886
	335.369	116222	74392.2	53298.3	11709.7	11087	11127.8	11056.3	11056.3	11056.3	11056.3	11056.5	11056.3	11056.3	117390
	335.269	107825	74819.4	44517.2	10913.1	10536.5	10582	10514.7	10514.7	10514.7	10514.7	10514.8	10514.7	10514.7	109309
	335.169	98461.5	72105	36500.6	10260	10037.8	10086	10022.5	10022.5	10022.5	10022.5	10022.6	10022.5	10022.5	98899.3
	335.069	86243.1	66581.2	29650.8	9734.67	9606.55	9655.83	9595.93	9595.93	9595.93	9595.93	9595.97	9595.93	9595.93	86845.3
	334.969	74432.8	59187.3	24043.6	9312.38	9240.39	9289.64	9233.06	9233.06	9233.06	9233.06	9233.09	9233.06	9233.06	74141.1
	334.869	61880.4	51146	19623.3	8982.75	8943.42	8991.9	8938.41	8938.41	8938.41	8938.41	8938.43	8938.41	8938.41	61933.8
	334.769	50834.5	43414.1	16263.3	8728.16	8707.32	8754.56	8703.93	8703.93	8703.93	8703.93	8703.94	8703.93	8703.93	51051.8
	334.669	41757.6	36565.6	13756.5	8531.88	8521.22	8566.9	8518.94	8518.94	8518.94	8518.94	8518.95	8518.94	8518.94	41866.3
	334.569	33570	30828	11935.1	8385.49	8380.25	8424.21	8378.74	8378.74	8378.74	8378.74	8378.74	8378.74	8378.74	34438.1
	334.469	28113.5	26182.4	10641.9	8271.73	8269.28	8311.44	8268.29	8268.29	8268.29	8268.29	8268.29	8268.29	8268.29	28603.6
	334.369	23409.3	22500.9	9735.9	8185.27	8184.2	8224.54	8183.55	8183.55	8183.55	8183.55	8183.55	8183.55	8183.55	24096.6
	334.269	20413.9	19617.5	9110.73	8115.94	8115.52	8154.06	8115.1	8115.1	8115.1	8115.1	8115.1	8115.1	8115.1	20653.3
	334.169	18089.3	17362.8	8687.03	8059.68	8059.55	8096.34	8059.28	8059.28	8059.28	8059.28	8059.28	8059.28	8059.28	18028.2
	334.069	15919.1	15596.4	8402.87	8015.48	8015.46	8050.57	8015.29	8015.29	8015.29	8015.29	8015.29	8015.29	8015.29	16019.7
	333.969	14740.7	14204.3	8212.34	7977.74	7977.76	8011.26	7977.65	7977.65	7977.65	7977.65	7977.65	7977.65	7977.65	14472.8
	333.869	13537.2	13101.6	8086.17	7946.57	7946.6	7978.58	7946.53	7946.53	7946.53	7946.53	7946.53	7946.53	7946.53	13273.4
	333.769	12637.8	12221.8	8001.54	7920.3	7920.32	7950.85	7920.28	7920.28	7920.28	7920.28	7920.28	7920.28	7920.28	12333.7
	333.669	12010.5	11514	7943.78	7897.4	7897.41	7926.58	7897.39	7897.39	7897.39	7897.39	7897.39	7897.39	7897.39	11589.7
	333.569	11353.7	10941.3	7904.05	7878.05	7878.06	7905.93	7878.04	7878.04	7878.04	7878.04	7878.04	7878.04	7878.04	10995.2
	333.469	10826.4	10474.9	7875.78	7861.54	7861.55	7888.2	7861.54	7861.54	7861.54	7861.54	7861.54	7861.54	7861.54	10515.8
	333.369	10385.6	10091.1	7855.07	7847.42	7847.42	7872.91	7847.42	7847.42	7847.42	7847.42	7847.42	7847.42	7847.42	10124.3
	333.269	10202.4	9772.21	7838.27	7834.24	7834.24	7858.64	7834.24	7834.24	7834.24	7834.24	7834.24	7834.24	7834.24	9800.65
	333.169	9991.45	9505.51	7824.24	7822.16	7822.16	7845.53	7822.16	7822.16	7822.16	7822.16	7822.16	7822.16	7822.16	9530.96
	333.069	9494.97	9282.73	7813.85	7812.8	7812.8	7835.19	7812.8	7812.8	7812.8	7812.8	7812.8	7812.8	7812.8	9306.17
	332.969	9332.24	9094.25	7804.82	7804.3	7804.3	7825.77	7804.3	7804.3	7804.3	7804.3	7804.3	7804.3	7804.3	9116.24
	332.869	9232.79	8933.61	7796.55	7796.3	7796.3	7816.9	7796.3	7796.3	7796.3	7796.3	7796.3	7796.3	7796.3	8954.45
	332.769	8962.87	8797.15	7789.89	7789.77	7789.77	7809.54	7789.77	7789.77	7789.77	7789.77	7789.77	7789.77	7789.77	8817.03
	332.669	8850.76	8679.8	7783.89	7783.84	7783.84	7802.81	7783.84	7783.84	7783.84	7783.84	7783.84	7783.84	7783.84	8698.84
	332.569	8854.07	8577.79	7777.87	7777.85	7777.85	7796.08	7777.85	7777.85	7777.85	7777.85	7777.85	7777.85	7777.85	8596.05
	332.469	8593.92	8490.07	7773.29	7773.28	7773.28	7790.81	7773.28	7773.28	7773.28	7773.28	7773.28	7773.28	7773.28	8507.61
	332.369	8569.49	8413.3	7768.83	7768.82	7768.82	7785.68	7768.82	7768.82	7768.82	7768.82	7768.82	7768.82	7768.82	8430.16
	332.269	8418.75	8346.51	7765.19	7765.19	7765.19	7781.4	7765.19	7765.19	7765.19	7765.19	7765.19	7765.19	7765.19	8362.73
	332.169	8589.27	8286.53	7760.57	7760.57	7760.57	7776.18	7760.57	7760.57	7760.57	7760.57	7760.57	7760.57	7760.57	8302.15
	332.069	8357.85	8234.51	7757.23	7757.23	7757.23	7772.26	7757.23	7757.23	7757.23	7757.23	7757.23	7757.23	7757.23	8249.55
	331.969	8201.99	8189.07	7754.74	7754.74	7754.74	7769.23	7754.74	7754.74	7754.74	7754.74	7754.74	7754.74	7754.74	8203.55
	331.869	8195.25	8148.53	7752.27	7752.27	7752.27	7766.24	7752.27	7752.27	7752.27	7752.27	7752.27	7752.27	7752.27	8162.49
	331.769	8094.11	8112.77	7750.36	7750.36	7750.36	7763.82	7750.36	7750.36	7750.36	7750.36	7750.36	7750.36	7750.36	8126.23
	331.669	8019.87	8081.07	7748.85	7748.85	7748.85	7761.84	7748.85	7748.85	7748.85	7748.85	7748.85	7748.85	7748.85	8094.06
	331.569	8129.37	8051.94	7746.72	7746.72	7746.72	7759.26	7746.72	7746.72	7746.72	7746.72	7746.72	7746.72	7746.72	8064.47
	331.469	7904.55	8026.84	7745.84	7745.84	7745.84	7757.94	7745.84	7745.84	7745.84	7745.84	7745.84	7745.84	7745.84	8038.93
	331.369	7904.87	8004.17	7744.95	7744.95	7744.95	7756.63	7744.95	7744.95	7744.95	7744.95	7744.95	7744.95	7744.95	8015.85
	331.269	7770.39	7984.43	7744.81	7744.81	7744.81	7756.1	7744.81	7744.81	7744.81	7744.81	7744.81	7744.81	7744.81	7995.72
	331.169	7674.31	7966.32	7744.42	7744.42	7744.42	7755.33	7744.42	7744.42	7744.42	7744.42	7744.42	7744.42	7744.42	7977.23
	331.069	7758.81	7950.19	7744.34	7744.34	7744.34	7754.89	7744.34	7744.34	7744.34	7744.34	7744.34	7744.34	7744.34	7960.74
	330.969	7687.07	7935.31	7744.02	7744.02	7744.02	7754.22	7744.02	7744.02	7744.02	7744.02	7744.02	7744.02	7744.02	7945.51
	330.869	7652.29	7921.54	7743.51	7743.51	7743.51	7753.38	7743.51	7743.51	7743.51	7743.51	7743.51	7743.51	7743.51	7931.41
	330.769	7670.84	7909.06	7743.11	7743.11	7743.11	7752.66	7743.11	7743.11	7743.11	7743.11	7743.11	7743.11	7743.11	7918.61
	330.669	7772.85	7897.85	7742.94	7742.94	7742.94	7752.19	7742.94	7742.94	7742.94	7742.94	7742.94	7742.94	7742.94	7907.1
	330.569	7783.87	7887.54	7742.72	7742.72	7742.72	7751.67	7742.72	7742.72	7742.72	7742.72	7742.72	7742.72	7742.72	7896.49
	330.469	7671.43	7807	7671.43	7671.43	7671.43	7680.1	7671.43	7671.43	7671.43	7671.43	7671.43	7671.43	7671.43	7815.68
	330.369	7616.36	7743.44	7616.36	7616.36	7616.36	7624.77	7616.36	7616.36	7616.36	7616.36	7616.36	7616.36	7616.36	7751.85
	330.269	7516.4	7635.68	7516.4	7516.4	7516.4	7524.55	7516.4	7516.4	7516.4	7516.4	7516.4	7516.4	7516.4	7643.82
	330.169	7642.71	7754.79	7642.71	7642.71	7642.71	7650.61	7642.71	7642.71	7642.71	7642.71	7642.71	7642.71	7642.71	7762.69
	330.069	7568.48	7673.92	7568.48	7568.48	7568.48	7576.37	7568.48	7568.48	7568.48	7568.48	7568.48	7568.48	7568.48	7681.81
	329.969	7553.44	7652.74	7553.44	7553.44	7553.44	7561.1	7553.44	7553.44	7553.44	7553.44	7553.44	7553.44	7553.44	7660.4
	329.869	7651.35	7744.98	7651.35	7651.35	7651.35	7658.76	7651.35	7651.35	7651.35	7651.35	7651.35	7651.35	7651.35	7752.39
	329.769	7533.75	7622.12	7533.75	7533.75	7533.75	7540.93	7533.75	7533.75	7533.75	7533.75	7533.75	7533.75	7533.75	7629.3
	329.669	7458.17	7541.67	7458.17	7458.17	7458.17	7465.11	7458.17	7458.17	7458.17	7458.17	7458.17	7458.17	7458.17	7548.61
	329.569	7536.51	7615.47	7536.51	7536.51	7536.51	7543.21	7536.51	7536.51	7536.51	7536.51	7536.51	7536.51	7536.51	7622.17
	329.469	7365.68	7440.43	7365.68	7365.68	7365.68	7372.14	7365.68	7365.68	7365.68	7365.68	7365.68	7365.68	7365.68	7446.89
	329.369	7374.29	7445.12	7374.29	7374.29	7374.29	7380.54	7374.29	7374.29	7374.29	7374.29	7374.29	7374.29	7374.29	7451.36
	329.269	7352.01	7419.18	7352.01	7352.01	7352.01	7358.12	7352.01	7352.01	7352.01	7352.01	7352.01	7352.01	7352.01	7425.28
	329.169	7362.69	7426.44	7362.69	7362.69	7362.69	7368.66	7362.69	7362.69	7362.69	7362.69	7362.69	7362.69	7362.69	7432.4
	10 sccm Ar
	Binding energy	measured	Pd2+_5/2	Pd2+_3/2	Pd0_5/2	Pd0_3/2	Pddelta+_5/2	Pddelta+3/2	Pd4+_5/2	Pd4+_3/2	oxide (sat)	oxide (sat)	background	envelope
	356.019	13899.9	13899.9	13899.9	13901.1	13901.6	13899.9	13899.9	13899.9	13899.9	13899.9	13899.9	13899.9	13902.8
	355.919	13899.6	13899.6	13899.6	13900.8	13901.3	13899.6	13899.6	13899.6	13899.6	13899.6	13899.6	13899.6	13902.5
	355.819	13800.5	13800.5	13800.5	13801.8	13802.3	13800.5	13800.5	13800.5	13800.5	13800.5	13800.5	13800.5	13803.5
	355.719	14152	14152	14152	14153.2	14153.8	14152	14152	14152	14152	14152	14152	14152	14155
	355.619	13663.7	13663.7	13663.7	13665	13665.5	13663.7	13663.7	13663.7	13663.7	13663.7	13663.7	13663.7	13666.8
	355.519	13880.1	13880.1	13880.1	13881.4	13882	13880.1	13880.1	13880.1	13880.1	13880.1	13880.1	13880.1	13883.2
	355.419	13918.5	13918.5	13918.5	13919.8	13920.4	13918.5	13918.5	13918.5	13918.5	13918.5	13918.5	13918.5	13921.7
	355.319	13761.5	13761.5	13761.5	13762.8	13763.4	13761.5	13761.5	13761.5	13761.5	13761.5	13761.5	13761.5	13764.7
	355.219	13794	13794	13794	13795.3	13796	13794	13794	13794	13794	13794	13794	13794	13797.3
	355.119	13751.1	13751.1	13751.1	13752.4	13753.1	13751.1	13751.1	13751.1	13751.1	13751.1	13751.1	13751.1	13754.4
	355.019	13924.8	13924.8	13924.8	13926.2	13926.8	13924.8	13924.8	13924.8	13924.8	13924.8	13924.8	13924.8	13928.2
	354.919	14090.9	14090.9	14090.9	14092.3	14093	14090.9	14090.9	14090.9	14090.9	14090.9	14090.9	14090.9	14094.4
	354.819	13805.9	13805.9	13805.9	13807.3	13808	13805.9	13805.9	13805.9	13805.9	13805.9	13805.9	13805.9	13809.4
	354.719	13744.8	13744.8	13744.8	13746.2	13746.9	13744.8	13744.8	13744.8	13744.8	13744.8	13744.8	13744.8	13748.4
	354.619	13922.3	13922.3	13922.3	13923.7	13924.4	13922.3	13922.3	13922.3	13922.3	13922.3	13922.3	13922.3	13925.9
	354.519	13737.2	13737.2	13737.2	13738.6	13739.4	13737.2	13737.2	13737.2	13737.2	13737.2	13737.2	13737.2	13740.9
	354.419	13923.1	13923.1	13923.1	13924.5	13925.3	13923.1	13923.1	13923.1	13923.1	13923.1	13923.1	13923.1	13926.8
	354.319	13949.1	13949.1	13949.1	13950.5	13951.4	13949.1	13949.1	13949.1	13949.1	13949.1	13949.1	13949.1	13952.8
	354.219	13602.4	13602.4	13602.4	13603.9	13604.7	13602.4	13602.4	13602.4	13602.4	13602.4	13602.4	13602.4	13606.2
	354.119	13810.3	13810.3	13810.3	13811.8	13812.6	13810.3	13810.3	13810.3	13810.3	13810.3	13810.3	13810.3	13814.2
	354.019	14110.1	14110.1	14110.1	14111.7	14112.6	14110.1	14110.1	14110.1	14110.1	14110.1	14110.1	14110.1	14114.1
	353.919	14123.2	14123.2	14123.2	14124.8	14125.7	14123.2	14123.2	14123.2	14123.2	14123.2	14123.2	14123.2	14127.3
	353.819	14096.3	14096.3	14096.3	14097.9	14098.8	14096.3	14096.3	14096.3	14096.3	14096.3	14096.3	14096.3	14100.4
	353.719	13987.7	13987.7	13987.7	13989.4	13990.3	13987.7	13987.7	13987.7	13987.7	13987.7	13987.7	13987.7	13991.9
	353.619	13847.3	13847.3	13847.3	13849	13850	13847.3	13847.3	13847.3	13847.3	13847.3	13847.3	13847.3	13851.6
	353.519	13889.2	13889.2	13889.2	13890.9	13891.9	13889.2	13889.2	13889.2	13889.2	13889.2	13889.2	13889.2	13893.6
	353.419	14108.1	14108.1	14108.1	14109.8	14110.9	14108.1	14108.1	14108.1	14108.1	14108.1	14108.1	14108.1	14112.6
	353.319	14312.7	14312.7	14312.7	14314.4	14315.5	14312.7	14312.7	14312.7	14312.7	14312.7	14312.7	14312.7	14317.2
	353.219	14075.1	14075.1	14075.1	14076.8	14077.9	14075.1	14075.1	14075.1	14075.1	14075.1	14075.1	14075.1	14079.6
	353.119	14208.4	14208.4	14208.4	14210.1	14211.3	14208.4	14208.4	14208.4	14208.4	14208.4	14208.4	14208.4	14213.1
	353.019	14293.7	14293.7	14293.7	14295.5	14296.7	14293.7	14293.7	14293.7	14293.7	14293.7	14293.7	14293.7	14298.5
	352.919	14200.3	14200.3	14200.3	14202.1	14203.3	14200.3	14200.3	14200.3	14200.3	14200.3	14200.3	14200.3	14205.1
	352.819	14327.1	14327.1	14327.1	14328.9	14330.1	14327.1	14327.1	14327.1	14327.1	14327.1	14327.1	14327.1	14332
	352.719	14223.5	14223.5	14223.5	14225.3	14226.6	14223.5	14223.5	14223.5	14223.5	14223.5	14223.5	14223.5	14228.5
	352.619	14537.2	14537.2	14537.2	14539.1	14540.4	14537.2	14537.2	14537.2	14537.2	14537.2	14537.2	14537.2	14542.3
	352.519	14507.3	14507.3	14507.3	14509.3	14510.6	14507.3	14507.3	14507.3	14507.3	14507.3	14507.3	14507.3	14512.6
	352.419	14358.1	14358.1	14358.1	14360.1	14361.5	14358.1	14358.1	14358.1	14358.1	14358.1	14358.1	14358.1	14363.5
	352.319	14375.6	14375.6	14375.6	14377.6	14379.1	14375.6	14375.6	14375.6	14375.6	14375.6	14375.6	14375.6	14381
	352.219	14474.4	14474.4	14474.4	14476.4	14477.9	14474.4	14474.4	14474.4	14474.4	14474.4	14474.4	14474.4	14480
	352.119	14633.7	14633.7	14633.7	14635.8	14637.4	14633.7	14633.7	14633.7	14633.7	14633.7	14633.7	14633.7	14639.4
	352.019	14677.9	14677.9	14677.9	14679.9	14681.6	14677.9	14677.9	14677.9	14677.9	14677.9	14677.9	14677.9	14683.6
	351.919	14469.7	14469.7	14469.7	14471.8	14473.5	14469.7	14469.7	14469.7	14469.7	14469.7	14469.7	14469.7	14475.6
	351.819	14553.3	14553.3	14553.3	14555.5	14557.2	14553.3	14553.3	14553.3	14553.3	14553.3	14553.3	14553.3	14559.3
	351.719	14458.9	14458.9	14458.9	14461.1	14462.9	14458.9	14458.9	14458.9	14458.9	14458.9	14458.9	14458.9	14465
	351.619	14654.7	14654.7	14654.7	14656.9	14658.7	14654.7	14654.7	14654.7	14654.7	14654.7	14654.7	14654.7	14660.9
	351.519	14715.2	14715.2	14715.2	14717.4	14719.3	14715.2	14715.2	14715.2	14715.2	14715.2	14715.2	14715.2	14721.5
	351.419	14659.5	14659.5	14659.5	14661.8	14663.6	14659.5	14659.5	14659.5	14659.5	14659.5	14659.5	14659.5	14666
	351.319	14781.7	14781.7	14781.7	14784	14786	14781.7	14781.7	14781.7	14781.7	14781.7	14781.8	14781.7	14788.4
	351.219	14712.9	14712.9	14712.9	14715.3	14717.4	14712.9	14712.9	14712.9	14712.9	14712.9	14713	14712.9	14719.8
	351.119	14878.4	14878.4	14878.4	14880.8	14883	14878.4	14878.4	14878.4	14878.4	14878.4	14878.5	14878.4	14885.4
	351.019	14811.3	14811.3	14811.3	14813.8	14816	14811.3	14811.3	14811.3	14811.3	14811.3	14811.5	14811.3	14818.6
	350.919	14824.9	14824.9	14824.9	14827.4	14829.7	14824.9	14824.9	14824.9	14824.9	14824.9	14825.1	14824.9	14832.4
	350.819	14838.4	14838.4	14838.4	14840.9	14843.3	14838.4	14838.4	14838.4	14838.4	14838.4	14838.6	14838.4	14846.1
	350.719	14648.5	14648.5	14648.5	14651.1	14653.5	14648.5	14648.5	14648.5	14648.5	14648.5	14648.9	14648.5	14656.4
	350.619	14390.9	14390.9	14390.9	14393.5	14396	14390.9	14390.9	14390.9	14390.9	14390.9	14391.4	14390.9	14399
	350.519	14493.7	14493.7	14493.7	14496.4	14498.9	14493.7	14493.7	14493.7	14493.7	14493.7	14494.3	14493.7	14502.2
	350.419	14496.8	14496.8	14496.8	14499.5	14502.1	14496.8	14496.8	14496.8	14496.8	14496.8	14497.6	14496.8	14505.6
	350.319	14706.4	14706.4	14706.4	14709.1	14711.9	14706.4	14706.4	14706.4	14706.4	14706.4	14707.5	14706.4	14715.7
	350.219	14668.5	14668.5	14668.5	14671.3	14674.2	14668.5	14668.5	14668.5	14668.5	14668.5	14670	14668.5	14678.4
	350.119	14687.1	14687.1	14687.1	14689.9	14692.8	14687.1	14687.1	14687.1	14687.1	14687.1	14689.1	14687.1	14697.7
	350.019	14400.8	14400.8	14400.8	14403.7	14406.7	14400.8	14400.8	14400.8	14400.8	14400.8	14403.5	14400.8	14412.3
	349.919	14324.8	14324.8	14324.8	14327.7	14330.9	14324.8	14324.8	14324.8	14324.8	14324.8	14328.4	14324.8	14337.4
	349.819	14459.6	14459.6	14459.6	14462.6	14465.9	14459.6	14459.6	14459.6	14459.6	14459.6	14464.3	14459.6	14473.6
	349.719	14361.2	14361.2	14361.2	14364.2	14367.6	14361.2	14361.2	14361.2	14361.2	14361.2	14367.4	14361.2	14376.9
	349.619	14363.7	14363.7	14363.7	14366.8	14370.4	14363.7	14363.7	14363.7	14363.7	14363.7	14371.9	14363.7	14381.6
	349.519	14171.1	14171.1	14171.1	14174.2	14177.9	14171.1	14171.1	14171.1	14171.1	14171.1	14181.7	14171.1	14191.7
	349.419	14297.5	14297.5	14297.5	14300.7	14304.5	14297.5	14297.5	14297.5	14297.5	14297.5	14311.3	14297.5	14321.5
	349.319	14136.9	14136.9	14136.9	14140.2	14144.1	14136.9	14136.9	14136.9	14136.9	14136.9	14154.7	14136.9	14165.2
	349.219	13920.7	13920.7	13920.7	13924	13928.1	13920.7	13920.7	13920.7	13920.7	13920.7	13943.5	13920.7	13954.3
	349.119	13955.6	14017	14017	14020.4	14024.6	14017	14017	14017	14017	14017	14046.2	14017	14057.2
	349.019	14175.6	14016.2	14016.2	14019.6	14024.1	14016.2	14016.2	14016.2	14016.2	14016.2	14053.3	14016.2	14064.6
	348.919	14218	14015.2	14015.2	14018.7	14023.3	14015.2	14015.2	14015.2	14015.2	14015.2	14062.1	14015.2	14073.7
	348.819	14183.6	14014.4	14014.4	14017.9	14022.7	14014.4	14014.4	14014.4	14014.4	14014.4	14073.3	14014.4	14085.3
	348.719	14168.5	14013.6	14013.6	14017.2	14022.2	14013.6	14013.6	14013.6	14013.6	14013.6	14087.3	14013.6	14099.6
	348.619	14221.5	14012.5	14012.5	14016.3	14021.5	14012.5	14012.5	14012.5	14012.5	14012.5	14104.4	14012.5	14117
	348.519	14258.9	14011.3	14011.3	14015.1	14020.5	14011.3	14011.3	14011.3	14011.3	14011.3	14124.9	14011.3	14137.9
	348.419	14137.6	14010.7	14010.7	14014.6	14020.2	14010.7	14010.7	14010.7	14010.7	14010.7	14150.7	14010.7	14164
	348.319	14186.8	14009.8	14009.8	14013.8	14019.6	14009.8	14009.8	14009.8	14009.8	14009.8	14181	14009.8	14194.8
	348.219	14506.3	14007.4	14007.4	14011.4	14017.5	14007.4	14007.4	14007.4	14007.4	14007.4	14216.1	14007.4	14230.3
	348.119	14278.7	14006	14006	14010.1	14016.5	14006	14006	14006	14006	14006	14258.6	14006	14273.2
	348.019	14710.1	14002.5	14002.5	14006.7	14013.3	14002.5	14002.5	14002.5	14002.5	14002.5	14307.3	14002.5	14322.3
	347.919	14709.3	13999	13999	14003.3	14010.2	13999	13999	13999	13999	13999	14363.7	13999	14379.2
	347.819	14598.3	13996	13996	14000.4	14007.6	13996	13996	13996	13996	13996	14431.2	13996	14447.1
	347.719	14782.4	13992.1	13992.1	13996.5	14004.1	13992.1	13992.1	13992.1	13992.1	13992.1	14507.2	13992.1	14523.7
	347.619	14871.7	13987.7	13987.7	13992.2	14000.1	13987.7	13987.7	13987.7	13987.7	13987.7	14595.1	13987.7	14612.1
	347.519	14956.9	13982.9	13982.9	13987.5	13995.8	13982.9	13982.9	13982.9	13982.9	13982.9	14693.9	13982.9	14711.4
	347.419	15033.3	13977.6	13977.6	13982.4	13991	13977.6	13977.6	13977.6	13977.6	13977.6	14805.9	13977.6	14824
	347.319	15390.4	13970.6	13970.6	13975.5	13984.5	13970.6	13970.6	13970.6	13970.6	13970.6	14928.7	13970.6	14947.4
	347.219	15171.2	13964.6	13964.6	13969.6	13979	13964.6	13964.6	13964.6	13964.6	13964.6	15066.9	13964.6	15086.2
	347.119	15486	13957.1	13957.1	13962.2	13972	13957.1	13957.1	13957.1	13957.1	13957.1	15216.5	13957.1	15236.5
	347.019	15596.3	13948.9	13948.9	13954.1	13964.5	13948.9	13948.9	13948.9	13948.9	13948.9	15379	13948.9	15399.8
	346.919	15549.7	13940.9	13940.9	13946.3	13957.1	13940.9	13940.9	13940.9	13941	13940.9	15553.8	13940.9	15575.4
	346.819	15843.7	13931.5	13931.5	13936.9	13948.3	13931.5	13931.5	13931.5	13931.5	13931.5	15738.3	13931.5	15760.6
	346.719	15844.7	13922	13922	13927.5	13939.5	13922	13922	13922	13922	13922	15931.8	13922	15954.9
	346.619	15860.4	13912.3	13912.3	13918	13930.6	13912.3	13912.3	13912.3	13912.4	13912.3	16131.9	13912.3	16155.9
	346.519	15912	13902.4	13902.4	13908.1	13921.4	13902.4	13902.4	13902.4	13902.4	13902.4	16335.5	13902.4	16360.4
	346.419	15915.2	13892.3	13892.3	13898.2	13912.2	13892.3	13892.3	13892.3	13892.5	13892.3	16539.4	13892.3	16565.3
	346.319	16037.7	13881.6	13881.6	13887.7	13902.4	13881.6	13881.6	13881.6	13882	13881.6	16738.7	13881.6	16765.7
	346.219	16427.1	13869	13869	13875.1	13890.6	13869	13869	13869	13869.5	13869	16928.4	13869	16956.7
	346.119	16535.9	13855.7	13855.7	13862	13878.4	13855.7	13855.7	13855.7	13856.6	13855.7	17104.1	13855.7	17134
	346.019	16818	13841	13841	13847.5	13864.6	13841	13841	13841	13842.6	13841	17262.3	13841	17294.1
	345.919	17025.5	13825.1	13825.1	13831.8	13849.9	13825.1	13825.1	13825.1	13827.8	13825.1	17396	13825.1	17430.3
	345.819	17023.5	13809.2	13809.2	13816.1	13835.2	13809.2	13809.2	13809.2	13813.7	13809.2	17506	13809.2	17543.4
	345.719	17418.1	13791.2	13791.3	13798.3	13818.5	13791.2	13791.2	13791.2	13798.7	13791.2	17581.7	13791.2	17623.5
	345.619	17438.7	13773.1	13773.3	13780.3	13801.7	13773.1	13773.1	13773.1	13785	13773.1	17628.1	13773.1	17676.1
	345.519	17506.8	13754.5	13754.8	13761.9	13784.6	13754.5	13754.5	13754.5	13773.4	13754.5	17636.2	13754.5	17692.9
	345.419	17605.9	13735.3	13736	13742.8	13766.9	13735.3	13735.3	13735.3	13764.7	13735.3	17611.9	13735.3	17681
	345.319	17641.3	13715.9	13717	13723.5	13749.2	13715.9	13715.9	13715.9	13760.8	13715.9	17549.4	13715.9	17636.5
	345.219	17759.3	13695.8	13697.8	13703.6	13730.8	13695.8	13695.8	13695.8	13763.4	13695.8	17455.3	13695.8	17567.9
	345.119	17810.4	13675.3	13678.9	13683.3	13712.3	13675.3	13675.3	13675.3	13775	13675.3	17327.2	13675.3	17475.7
	345.019	17591.2	13655.8	13662.1	13664	13694.9	13655.8	13655.8	13655.8	13800.3	13655.8	17173.7	13655.8	17371.9
	344.919	17746.4	13635.4	13646.2	13643.9	13676.7	13635.4	13635.4	13635.4	13841.3	13635.4	16993.6	13635.4	17260.1
	344.819	17966	13613.9	13632	13622.6	13657.6	13613.9	13613.9	13613.9	13902.2	13613.9	16793.2	13613.9	17152
	344.719	17814.5	13593	13622.9	13601.9	13639.3	13593	13593	13593	13988.9	13593	16577.3	13593	17058.5
	344.619	17661.2	13572.7	13621.6	13581.9	13621.9	13572.7	13572.7	13572.7	14106.1	13572.7	16351.5	13572.7	16992.2
	344.519	17636.8	13552.5	13630.7	13561.9	13604.8	13552.5	13552.5	13552.5	14257.2	13552.5	16119.3	13552.5	16963.9
	344.419	17701.6	13531.8	13654.9	13541.5	13587.5	13531.8	13531.8	13531.8	14445	13531.8	15884.5	13531.8	16986.1
	344.319	17589.1	13511.6	13703.1	13521.6	13570.9	13511.6	13511.6	13511.6	14669.9	13511.6	15651.8	13511.6	17070.8
	344.219	17812	13490.2	13782.7	13500.5	13553.5	13490.2	13490.2	13490.2	14927.1	13490.2	15422.9	13490.2	17225.7
	344.119	17733.7	13469.1	13907.7	13479.7	13536.8	13469.1	13469.1	13469.1	15210.9	13469.1	15201.8	13469.1	17460.4
	344.019	18031.7	13446.4	14096.5	13457.3	13518.8	13446.4	13446.4	13446.4	15507.7	13446.4	14989.3	13446.4	17784
	343.919	18027.7	13423.6	14369.5	13434.8	13501.3	13423.6	13423.6	13423.6	15801.2	13423.6	14787.8	13423.6	18200.3
	343.819	18566	13398	14749.9	13409.5	13481.5	13398	13398	13398	16068.2	13398	14596.9	13398	18714.1
	343.719	19246.7	13368.9	15275.4	13380.8	13458.9	13368.9	13368.9	13368.9	16285.7	13368.9	14415	13368.9	19340.2
	343.619	19527.3	13338.2	15977.9	13350.5	13435.4	13338.2	13338.3	13338.2	16433.1	13338.3	14246.2	13338.2	20090.1
	343.519	20694.3	13301.6	16890.2	13314.2	13406.7	13301.6	13301.7	13301.6	16488.8	13301.7	14083.8	13301.6	20977.3
	343.419	21890.5	13258.9	18063.5	13271.9	13372.8	13258.9	13259	13258.9	16444.7	13258.9	13929.7	13258.9	22047.2
	343.319	22803.2	13211.4	19522.2	13224.8	13335.1	13211.4	13211.7	13211.4	16302.4	13211.5	13782.3	13211.4	23321.7
	343.219	24304.9	13156.2	21287.5	13170	13291	13156.2	13156.8	13156.2	16067.6	13156.3	13640.3	13156.2	24832.5
	343.119	26117.3	13091.6	23380.7	13106	13239	13091.6	13092.9	13091.6	15754.8	13091.9	13498.9	13091.6	26614.4
	343.019	28502.3	13014.9	25767.1	13029.7	13176.4	13014.9	13017.4	13014.9	15384.6	13015.4	13356.4	13014.9	28657.3
	342.919	30571.5	12927.6	28400	12942.9	13105.1	12927.6	12932.1	12927.6	14980.5	12928.3	13211.6	12927.6	30935.1
	342.819	33007.3	12827.6	31196.1	12843.4	13023.5	12827.6	12836	12827.6	14561.2	12828.8	13063.1	12827.6	33386.4
	342.719	35179.3	12716.4	34018.6	12732.7	12933.1	12716.4	12731.5	12716.4	14145.5	12718.1	12910.2	12716.4	35891.5
	342.619	37661.3	12592.2	36707.2	12609.1	12833.1	12592.2	12618.8	12592.2	13743.6	12594.9	12751.1	12592.2	38304.6
	342.519	40216.7	12454.7	39058.9	12472.2	12723.4	12454.7	12500.3	12454.7	13362.1	12458.8	12584.1	12454.7	40431.6
	342.419	41760.5	12308.9	40897.7	12327	12609.9	12308.9	12385.4	12308.9	13008.8	12315	12413.8	12308.9	42104.6
	342.319	42525.5	12158.5	42068.3	12177.2	12497.3	12158.5	12283.9	12158.5	12687.8	12167.7	12243	12158.5	43174.5
	342.219	43190.1	12004	42419	12023.5	12387.2	12004	12204.9	12004	12396.8	12017.6	12071.9	12004	43496.8
	342.119	42373.3	11852.8	41938.7	11873	12288.5	11852.8	12167.2	11852.8	12138.7	11872.6	11907	11852.8	43068.8
	342.019	41023.6	11707.6	40663.6	11728.6	12205.7	11707.6	12188.5	11707.6	11911.8	11736	11750.6	11707.6	41939
	341.919	39269.7	11570.5	38670.1	11592.2	12143.3	11570.5	12288.8	11570.5	11713.6	11610.8	11604.4	11570.5	40200.4
	341.819	36991.7	11443.9	36147.1	11466.5	12106.9	11443.9	12491.1	11443.9	11542.7	11500.8	11470.6	11443.9	38062.1
	341.719	34908.7	11327.1	33278.1	11350.6	12099.4	11327.1	12814.3	11327.1	11394	11406.4	11348	11327.1	35727.9
	341.619	32600.4	11221.3	30248.6	11245.7	12126.7	11221.3	13274.1	11221.3	11265.8	11330.2	11237.4	11221.3	33401
	341.519	30639.2	11124.6	27237.1	11150	12193.3	11124.6	13868.4	11124.6	11153.7	11272.8	11137.1	11124.6	31264.8
	341.419	29192.4	11034.7	24373.8	11061.2	12304.2	11034.7	14567.2	11034.7	11053.4	11234	11044.3	11034.7	29430
	341.319	27584.5	10952.3	21766.9	10979.9	12468.9	10952.3	15303	10952.4	10964.1	11217.7	10959.7	10952.3	27946.5
	341.219	26381.2	10875.5	19466.1	10904.3	12695.5	10875.5	15960.6	10875.6	10882.9	11224.5	10881.1	10875.5	26762.1
	341.119	25687.5	10801.8	17489.4	10831.8	12991.1	10801.8	16397.8	10802	10806.3	11255.1	10806	10801.8	25767.1
	341.019	24956.7	10731.3	15846.1	10762.7	13362.9	10731.3	16495.7	10731.7	10734	11312.9	10734.5	10731.3	24861.2
	340.919	24153.7	10664.5	14505.1	10697.3	13808.6	10664.5	16211.3	10665.2	10666.1	11402.6	10666.9	10664.5	23971.5
	340.819	23145.5	10602.4	13432.5	10636.7	14311.7	10602.4	15601.4	10603.6	10603.3	11527.1	10604.2	10602.4	23103.7
	340.719	22378.5	10543.8	12597.1	10579.6	14831.1	10543.8	14790	10546	10544.3	11687	10545.1	10543.8	22313.6
	340.619	21970	10486.9	11951.2	10524.5	15300.1	10486.9	13913.5	10490.6	10487.2	11881.2	10487.9	10486.9	21627.7
	340.519	20932.8	10434.9	11460.2	10474.3	15639.7	10434.9	13082.9	10441.1	10435.1	12112.8	10435.6	10434.9	21037.2
	340.419	20320.4	10385.7	11093.5	10427	15767.1	10385.7	12358.3	10395.8	10385.8	12376.6	10386.2	10385.7	20490.4
	340.319	19843.5	10338.6	10819.2	10382	15630.2	10338.6	11762.4	10355	10338.7	12665.7	10339	10338.6	19921.6
	340.219	19361.5	10293.7	10614.1	10339.3	15233.1	10293.7	11292.9	10319.7	10293.8	12971.8	10294	10293.7	19302.4
	340.119	18619.5	10252.3	10463	10300.2	14641.8	10252.3	10935.6	10292.8	10252.3	13285.3	10252.5	10252.3	18657.5
	340.019	18423.5	10211.6	10348	10262.1	13956.6	10211.6	10667.8	10273.7	10211.6	13589.4	10211.8	10211.6	18039.5
	339.919	18023.7	10172.8	10259.4	10225.9	13270.6	10172.8	10470.1	10266.1	10172.8	13869.4	10172.9	10172.8	17497.8
	339.819	17513.2	10136.3	10190.5	10192.3	12645.8	10136.2	10325.6	10274.7	10136.2	14110.1	10136.3	10136.2	17058.1
	339.719	17107.9	10101.7	10135	10160.8	12110.4	10101.5	10219.4	10303.2	10101.5	14295.8	10101.6	10101.5	16717.2
	339.619	16671.2	10069.1	10089.1	10131.5	11669.2	10068.8	10140.5	10357.1	10068.8	14412.4	10068.9	10068.8	16456
	339.519	16438.4	10037.8	10049.2	10103.4	11312.6	10037.1	10079.7	10441.5	10037.1	14448.3	10037.1	10037.1	16250
	339.419	16376.8	10007.1	10012.7	10075.9	11026.2	10005.5	10030.3	10563.2	10005.5	14400.4	10005.6	10005.5	16082.4
	339.319	15876.8	9979.62	9980.44	10051	10798.1	9976.33	9990.36	10731.1	9976.33	14272	9976.34	9976.33	15944.7
	339.219	15544	9955.33	9950.96	10028	10615.6	9948.62	9956.39	10950.1	9948.62	14068.5	9948.63	9948.62	15833.1
	339.119	15214.3	9935.77	9923.72	10006.9	10468.2	9922.41	9926.61	11224.4	9922.41	13798.4	9922.41	9922.41	15749.5
	339.019	15308.9	9921.43	9896.32	9985.61	10345.9	9895.6	9897.81	11553.7	9895.6	13476.3	9895.6	9895.6	15703.5
	338.919	15101.2	9918.61	9870.08	9965.8	10244.2	9869.69	9870.83	11936.7	9869.69	13119.8	9869.69	9869.69	15707.8
	338.819	15087.5	9934.06	9843.93	9946.51	10157.6	9843.72	9844.29	12361.6	9843.72	12743.6	9843.72	9843.72	15769.2
	338.719	15368.3	9978.4	9816.33	9926.35	10081.3	9816.22	9816.5	12810.3	9816.22	12361	9816.22	9816.22	15892.8
	338.619	15803.6	10071.4	9786.48	9904.62	10011.8	9786.42	9786.55	13258.5	9786.42	11984.7	9786.42	9786.42	16085.5
	338.519	16135.2	10242.9	9754.85	9881.92	9947.77	9754.83	9754.88	13675.2	9754.82	11625.1	9754.82	9754.82	16353.8
	338.419	16509.5	10534.6	9721.21	9858.14	9887.42	9721.22	9721.23	14026.7	9721.2	11289.1	9721.2	9721.2	16711.2
	338.319	17042.5	11010.2	9684.77	9832.62	9828.81	9684.8	9684.77	14279.9	9684.76	10980.4	9684.76	9684.76	17193
	338.219	18136.9	11747.1	9642.69	9802.69	9768.23	9642.78	9642.7	14405.5	9642.69	10699.6	9642.69	9642.69	17852.4
	338.119	19074.8	12846.6	9595.75	9769.29	9705.72	9595.93	9595.75	14385.1	9595.74	10446.7	9595.74	9595.74	18770.6
	338.019	20764.1	14442.4	9540.16	9728.87	9636.95	9540.55	9540.16	14213	9540.16	10216.4	9540.16	9540.16	20077.4
	337.919	22662.8	16668	9474.84	9680.61	9560.42	9475.66	9474.84	13901.5	9474.84	10005.3	9474.84	9474.84	21917.3
	337.819	25441.7	19653.3	9395.37	9620.35	9471.35	9396.99	9395.37	13469.3	9395.37	9806.47	9395.37	9395.37	24440.9
	337.719	28562.1	23534	9299.97	9546.69	9367.7	9303.13	9299.97	12945	9299.97	9615.2	9299.97	9299.97	27811.8
	337.619	32848.1	28344.8	9182.76	9454.17	9243.36	9188.77	9182.76	12356.8	9182.76	9421.55	9182.76	9182.76	32095.7
	337.519	37622.4	34029.7	9041.21	9340.78	9095.62	9052.35	9041.21	11735.3	9041.21	9219.9	9041.21	9041.21	37267.6
	337.419	42537.7	40407.8	8874.49	9206.32	8923.51	8894.65	8874.49	11105.8	8874.49	9006.56	8874.49	8874.49	43172.2
	337.319	48850.5	47078.2	8675.51	9044.49	8719.82	8711.15	8675.51	10480.6	8675.51	8772.22	8675.51	8675.51	49428.8
	337.219	55259.5	53494.7	8443.65	8855.57	8483.81	8505.15	8443.65	9872.62	8443.65	8513.69	8443.65	8443.65	55507.2
	337.119	60764.9	58961.7	8183.23	8645.15	8219.74	8286.9	8183.23	9290.78	8183.23	8233.34	8183.23	8183.23	60721.4
	337.019	65186.3	62809.4	7899.51	8419.95	7932.78	8070.23	7899.51	8740.4	7899.51	7934.93	7899.51	7899.51	64410.1
	336.919	66996.7	64512.8	7605.37	8194.65	7635.77	7880.11	7605.37	8231.05	7605.37	7630.12	7605.37	7605.37	66057.7
	336.819	66331.1	63737.2	7313.07	7983.83	7340.91	7745.13	7313.07	7770.17	7313.07	7330.23	7313.07	7313.07	65342.1
	336.719	63461.2	60617.1	7033.6	7801.38	7059.16	7697.5	7033.6	7361.6	7033.6	7045.36	7033.6	7033.6	62414.1
	336.619	58703.9	55561.4	6776.42	7660.47	6799.94	7772.84	6776.42	7007.4	6776.42	6784.38	6776.42	6776.42	57704.3
	336.519	51723.9	49168.2	6552.71	7576.97	6574.38	8012.29	6552.71	6712.35	6552.71	6558.02	6552.71	6552.71	51838.7
	336.419	45190.1	42173.4	6360.4	7554.81	6380.42	8444.27	6360.4	6468.79	6360.4	6363.92	6360.4	6360.4	45583.7
	336.319	39195.6	35204	6196.97	7599.03	6215.49	9090.28	6196.97	6269.45	6196.97	6199.28	6196.97	6196.97	39592.7
	336.219	34337.9	28760.1	6056.9	7713.75	6074.07	9950.13	6056.9	6104.5	6056.9	6058.4	6056.9	6056.9	34376.4
	336.119	30251.1	23134	5936.48	7907.48	5952.43	10988.6	5936.48	5967.16	5936.48	5937.44	5936.48	5936.48	30204.6
	336.019	27841.9	18449.7	5827.45	8185.21	5842.28	12108.5	5827.45	5846.86	5827.45	5828.05	5827.45	5827.45	27123.3
	335.919	25773.1	14737.2	5728.17	8560.2	5741.99	13151.2	5728.17	5740.29	5728.17	5728.55	5728.17	5728.17	25018.6
	335.819	23925.7	11885	5637.6	9045.08	5650.49	13909.9	5637.6	5645.03	5637.6	5637.83	5637.6	5637.6	23585.3
	335.719	22713.2	9762.56	5552.61	9644.36	5564.66	14189.7	5552.61	5557.08	5552.61	5552.75	5552.61	5552.61	22508
	335.619	21766.8	8242.34	5471.9	10350.2	5483.18	13896.6	5471.9	5474.55	5471.9	5471.99	5471.9	5471.9	21559.4
	335.519	20770.1	7169.73	5395.76	11131.1	5406.32	13085.8	5395.76	5397.3	5395.76	5395.81	5395.76	5395.76	20607.3
	335.419	19454.5	6430.8	5325.78	11921.9	5335.69	11931.7	5325.78	5326.67	5325.78	5325.82	5325.78	5325.78	19643.7
	335.319	18204.5	5935.49	5261.68	12618.8	5270.99	10644	5261.68	5262.18	5261.68	5261.7	5261.68	5261.68	18684.7
	335.219	17298.4	5601.63	5201.77	13089.8	5210.52	9394.84	5201.77	5202.05	5201.77	5201.78	5201.77	5201.77	17691.7
	335.119	16220.8	5377.77	5146.93	13221	5155.17	8292.07	5146.93	5147.08	5146.93	5146.93	5146.93	5146.93	16605.4
	335.019	14859.1	5229.26	5098.59	12952.5	5106.35	7382.24	5098.59	5098.67	5098.59	5098.59	5098.59	5098.59	15374.7
	334.919	13660	5127.92	5055.98	12311.6	5063.3	6667.21	5055.98	5056.02	5055.98	5055.98	5055.98	5055.98	14002.2
	334.819	12577.7	5057.06	5018.54	11411.9	5025.46	6125.98	5018.54	5018.56	5018.54	5018.54	5018.54	5018.54	12564.8
	334.719	11204.3	5007.99	4987.75	10405.2	4994.29	5730.44	4987.75	4987.76	4987.75	4987.75	4987.75	4987.75	11174.7
	334.619	10227.6	4972.01	4961.67	9420.5	4967.86	5448.09	4961.67	4961.67	4961.67	4961.67	4961.67	4961.67	9923.45
	334.519	9191.67	4945.75	4940.61	8540.87	4946.48	5251.88	4940.61	4940.62	4940.61	4940.61	4940.61	4940.61	8863.13
	334.419	8328.33	4926.26	4923.75	7800.51	4929.31	5118.39	4923.75	4923.75	4923.75	4923.75	4923.75	4923.75	8003.21
	334.319	7752.57	4910.86	4909.67	7201.02	4914.95	5028.6	4909.67	4909.67	4909.67	4909.67	4909.67	4909.67	7326.41
	334.219	7015.19	4899.74	4899.19	6727.16	4904.2	4970.2	4899.19	4899.19	4899.19	4899.19	4899.19	4899.19	6803.72
	334.119	6563.76	4891.15	4890.91	6355.85	4895.67	4932.32	4890.91	4890.91	4890.91	4890.91	4890.91	4890.91	6402.27
	334.019	6615.48	4882.43	4882.32	6064.02	4886.85	4905.91	4882.32	4882.32	4882.32	4882.32	4882.32	4882.32	6092.24
	333.919	6024.24	4876.69	4876.64	5837.12	4880.95	4889.76	4876.64	4876.64	4876.64	4876.64	4876.64	4876.64	5854.6
	333.819	5997.24	4871.08	4871.06	5658.09	4875.17	4878.18	4871.06	4871.06	4871.06	4871.06	4871.06	4871.06	5669.33
	333.719	5758.47	4866.65	4866.65	5516.84	4870.56	4870.42	4866.65	4866.65	4866.65	4866.65	4866.65	4866.65	5524.53
	333.619	5634.87	4862.82	4862.82	5404.31	4866.55	4864.77	4862.82	4862.82	4862.82	4862.82	4862.82	4862.82	5410
	333.519	5413.57	4860.08	4860.08	5314.56	4863.64	4861.06	4860.08	4860.08	4860.08	4860.08	4860.08	4860.08	5319.1
	333.419	5515.8	4856.82	4856.82	5241.15	4860.22	4857.3	4856.82	4856.82	4856.82	4856.82	4856.82	4856.82	5245.03
	333.319	5261.77	4854.8	4854.8	5182.17	4858.06	4855.03	4854.8	4854.8	4854.8	4854.8	4854.8	4854.8	5185.66
	333.219	5399.96	4852.09	4852.09	5132.77	4855.2	4852.2	4852.09	4852.09	4852.09	4852.09	4852.09	4852.09	5135.99
	333.119	5374.11	4849.49	4849.49	5091.62	4852.47	4849.54	4849.49	4849.49	4849.49	4849.49	4849.49	4849.49	5094.64
	333.019	5253.16	4847.48	4847.48	5057.56	4850.33	4847.5	4847.48	4847.48	4847.48	4847.48	4847.48	4847.48	5060.43
	332.919	5120.23	4846.12	4846.12	5029.37	4848.85	4846.13	4846.12	4846.12	4846.12	4846.12	4846.12	4846.12	5032.11
	332.819	5099.95	4844.86	4844.86	5005.52	4847.48	4844.86	4844.86	4844.86	4844.86	4844.86	4844.86	4844.86	5008.14
	332.719	5033.99	4843.92	4843.92	4985.44	4846.43	4843.92	4843.92	4843.92	4843.92	4843.92	4843.92	4843.92	4987.96
	332.619	5098.35	4842.65	4842.65	4967.88	4845.06	4842.65	4842.65	4842.65	4842.65	4842.65	4842.65	4842.65	4970.29
	332.519	4951.87	4842.11	4842.11	4953.38	4844.42	4842.11	4842.11	4842.11	4842.11	4842.11	4842.11	4842.11	4955.69
	332.419	5066.11	4840.99	4840.99	4940.27	4843.22	4840.99	4840.99	4840.99	4840.99	4840.99	4840.99	4840.99	4942.49
	332.319	5024.72	4840.08	4840.08	4928.98	4842.22	4840.08	4840.08	4840.08	4840.08	4840.08	4840.08	4840.08	4931.11
	332.219	4942.52	4839.57	4839.57	4919.45	4841.62	4839.57	4839.57	4839.57	4839.57	4839.57	4839.57	4839.57	4921.51
	332.119	4905.72	4839.24	4839.24	4911.26	4841.22	4839.24	4839.24	4839.24	4839.24	4839.24	4839.24	4839.24	4913.23
	332.019	4910.64	4838.89	4838.89	4904.01	4840.79	4838.89	4838.89	4838.89	4838.89	4838.89	4838.89	4838.89	4905.91
	331.919	5122.29	4837.47	4837.47	4896.54	4839.31	4837.47	4837.47	4837.47	4837.47	4837.47	4837.47	4837.47	4898.37
	331.819	4911.48	4837.11	4837.11	4890.82	4838.87	4837.11	4837.11	4837.11	4837.11	4837.11	4837.11	4837.11	4892.59
	331.719	4684.39	4836.35	4836.35	4885.33	4838.05	4836.35	4836.35	4836.35	4836.35	4836.35	4836.35	4836.35	4887.03
	331.619	4903.49	4836.02	4836.02	4880.79	4837.66	4836.02	4836.02	4836.02	4836.02	4836.02	4836.02	4836.02	4882.43
	331.519	4945.07	4835.48	4835.48	4876.5	4837.06	4835.48	4835.48	4835.48	4835.48	4835.48	4835.48	4835.48	4878.08
	331.419	4810.09	4835.35	4835.35	4873.03	4836.88	4835.35	4835.35	4835.35	4835.35	4835.35	4835.35	4835.35	4874.56
	331.319	4750.89	4750.89	4750.89	4785.57	4752.37	4750.89	4750.89	4750.89	4750.89	4750.89	4750.89	4750.89	4787.05
	331.219	4865.31	4865.31	4865.31	4897.29	4866.73	4865.31	4865.31	4865.31	4865.31	4865.31	4865.31	4865.31	4898.71
	331.119	4799.88	4799.88	4799.88	4829.43	4801.26	4799.88	4799.88	4799.88	4799.88	4799.88	4799.88	4799.88	4830.81
	331.019	4711.12	4711.12	4711.12	4738.48	4712.45	4711.12	4711.12	4711.12	4711.12	4711.12	4711.12	4711.12	4739.81
	330.919	4743.48	4743.48	4743.48	4768.85	4744.77	4743.48	4743.48	4743.48	4743.48	4743.48	4743.48	4743.48	4770.13
	330.819	4785.71	4785.71	4785.71	4809.27	4786.95	4785.71	4785.71	4785.71	4785.71	4785.71	4785.71	4785.71	4810.51
	330.719	4734.04	4734.04	4734.04	4755.97	4735.24	4734.04	4734.04	4734.04	4734.04	4734.04	4734.04	4734.04	4757.17
	330.619	4779.08	4779.08	4779.08	4799.51	4780.24	4779.08	4779.08	4779.08	4779.08	4779.08	4779.08	4779.08	4800.68
	330.519	4769.72	4769.72	4769.72	4788.79	4770.85	4769.72	4769.72	4769.72	4769.72	4769.72	4769.72	4769.72	4789.92
	330.419	4775.55	4775.55	4775.55	4793.37	4776.64	4775.55	4775.55	4775.55	4775.55	4775.55	4775.55	4775.55	4794.46
	330.319	4697.21	4697.21	4697.21	4713.89	4698.27	4697.21	4697.21	4697.21	4697.21	4697.21	4697.21	4697.21	4714.95
	330.219	4771.79	4771.79	4771.79	4787.42	4772.81	4771.79	4771.79	4771.79	4771.79	4771.79	4771.79	4771.79	4788.44
	330.119	4798.41	4798.41	4798.41	4813.08	4799.4	4798.41	4798.41	4798.41	4798.41	4798.41	4798.41	4798.41	4814.07
	330.019	4695.69	4695.69	4695.69	4709.47	4696.68	4695.69	4695.69	4695.69	4695.69	4695.69	4695.69	4695.69	4710.47
	0 sccm Ar
	Binding energy	measured	Pd2+_5/2	Pd2+_3/2	Pd4+_5/2	Pd4+_3/2	oxide (sat)	oxide (sat)	Pddelta+_5/2	Pddelta+_3/2	background	envelope
	355.268	16530.9	16530.9	16530.9	16530.9	16530.9	16530.9	16530.9	16530.9	16530.9	16530.9	16530.9
	355.168	16434.7	16434.7	16434.7	16434.7	16434.7	16434.7	16434.7	16434.7	16434.7	16434.7	16434.7
	355.068	16643.9	16643.9	16643.9	16643.9	16643.9	16643.9	16643.9	16643.9	16643.9	16643.9	16643.9
	354.968	16435.3	16435.3	16435.3	16435.3	16435.3	16435.3	16435.3	16435.3	16435.3	16435.3	16435.3
	354.868	16725.6	16725.6	16725.6	16725.6	16725.6	16725.6	16725.6	16725.6	16725.6	16725.6	16725.6
	354.768	16384.3	16384.3	16384.3	16384.3	16384.3	16384.3	16384.3	16384.3	16384.3	16384.3	16384.3
	354.668	16455.5	16455.5	16455.5	16455.5	16455.5	16455.5	16455.5	16455.5	16455.5	16455.5	16455.5
	354.568	16346.5	16346.5	16346.5	16346.5	16346.5	16346.5	16346.5	16346.5	16346.5	16346.5	16346.5
	354.468	16305.2	16305.2	16305.2	16305.2	16305.2	16305.2	16305.2	16305.2	16305.2	16305.2	16305.2
	354.368	16344.9	16344.9	16344.9	16344.9	16344.9	16344.9	16344.9	16344.9	16344.9	16344.9	16344.9
	354.268	16347.9	16347.9	16347.9	16347.9	16347.9	16347.9	16347.9	16347.9	16347.9	16347.9	16347.9
	354.168	16479.7	16479.7	16479.7	16479.7	16479.7	16479.7	16479.7	16479.7	16479.7	16479.7	16479.7
	354.068	16526.5	16526.5	16526.5	16526.5	16526.5	16526.5	16526.5	16526.5	16526.5	16526.5	16526.5
	353.968	16588.7	16588.7	16588.7	16588.7	16588.7	16588.7	16588.7	16588.7	16588.7	16588.7	16588.7
	353.868	16593.7	16593.7	16593.7	16593.7	16593.7	16593.7	16593.7	16593.7	16593.7	16593.7	16593.7
	353.768	16653.2	16653.2	16653.2	16653.2	16653.2	16653.2	16653.2	16653.2	16653.2	16653.2	16653.2
	353.668	16663.3	16663.3	16663.3	16663.3	16663.3	16663.3	16663.3	16663.3	16663.3	16663.3	16663.3
	353.568	16665.5	16665.5	16665.5	16665.5	16665.5	16665.5	16665.5	16665.5	16665.5	16665.5	16665.5
	353.468	16959.3	16959.3	16959.3	16959.3	16959.3	16959.3	16959.3	16959.3	16959.3	16959.3	16959.3
	353.368	16739.7	16739.7	16739.7	16739.7	16739.7	16739.7	16739.7	16739.7	16739.7	16739.7	16739.7
	353.268	16894.9	16894.9	16894.9	16894.9	16894.9	16894.9	16894.9	16894.9	16894.9	16894.9	16894.9
	353.168	16918.7	16918.7	16918.7	16918.7	16918.7	16918.7	16918.7	16918.7	16918.7	16918.7	16918.7
	353.068	17007.5	17007.5	17007.5	17007.5	17007.5	17007.5	17007.5	17007.5	17007.5	17007.5	17007.5
	352.968	16917.2	16917.2	16917.2	16917.2	16917.2	16917.2	16917.2	16917.2	16917.2	16917.2	16917.2
	352.868	17088.7	17088.7	17088.7	17088.7	17088.7	17088.7	17088.7	17088.7	17088.7	17088.7	17088.7
	352.768	16803.6	16803.6	16803.6	16803.6	16803.6	16803.6	16803.6	16803.6	16803.6	16803.6	16803.6
	352.668	17102.1	17102.1	17102.1	17102.1	17102.1	17102.1	17102.1	17102.1	17102.1	17102.1	17102.1
	352.568	17266.9	17266.9	17266.9	17266.9	17266.9	17266.9	17266.9	17266.9	17266.9	17266.9	17266.9
	352.468	17040	17040	17040	17040	17040	17040	17040	17040	17040	17040	17040
	352.368	17070.1	17070.1	17070.1	17070.1	17070.1	17070.1	17070.1	17070.1	17070.1	17070.1	17070.1
	352.268	17112.3	17112.3	17112.3	17112.3	17112.3	17112.3	17112.3	17112.3	17112.3	17112.3	17112.3
	352.168	17267.1	17267.1	17267.1	17267.1	17267.1	17267.1	17267.1	17267.1	17267.1	17267.1	17267.1
	352.068	17301.7	17301.7	17301.7	17301.7	17301.7	17301.7	17301.7	17301.7	17301.7	17301.7	17301.7
	351.968	17313.9	17313.9	17313.9	17313.9	17313.9	17313.9	17313.9	17313.9	17313.9	17313.9	17313.9
	351.868	17201.7	17201.7	17201.7	17201.7	17201.7	17201.7	17201.7	17201.7	17201.7	17201.7	17201.7
	351.768	17468.8	17468.8	17468.8	17468.8	17468.8	17468.8	17468.8	17468.8	17468.8	17468.8	17468.8
	351.668	17452.9	17452.9	17452.9	17452.9	17452.9	17452.9	17452.9	17452.9	17452.9	17452.9	17452.9
	351.568	17272.4	17272.4	17272.4	17272.4	17272.4	17272.4	17272.4	17272.4	17272.4	17272.4	17272.4
	351.468	17358.7	17358.7	17358.7	17358.7	17358.7	17358.7	17358.7	17358.7	17358.7	17358.7	17358.7
	351.368	17279.1	17279.1	17279.1	17279.1	17279.1	17279.1	17279.1	17279.1	17279.1	17279.1	17279.1
	351.268	17214.9	17214.9	17214.9	17214.9	17214.9	17214.9	17215	17214.9	17214.9	17214.9	17215
	351.168	16964.4	16964.4	16964.4	16964.4	16964.4	16964.4	16964.4	16964.4	16964.4	16964.4	16964.4
	351.068	17347.2	17347.2	17347.2	17347.2	17347.2	17347.2	17347.2	17347.2	17347.2	17347.2	17347.2
	350.968	17219.1	17219.1	17219.1	17219.1	17219.1	17219.1	17219.1	17219.1	17219.1	17219.1	17219.1
	350.868	17186.4	17186.4	17186.4	17186.4	17186.4	17186.4	17186.5	17186.4	17186.4	17186.4	17186.5
	350.768	17079.1	17079.1	17079.1	17079.1	17079.1	17079.1	17079.2	17079.1	17079.1	17079.1	17079.2
	350.668	17036.8	17036.8	17036.8	17036.8	17036.8	17036.8	17037	17036.8	17036.8	17036.8	17037
	350.568	16806.9	16806.9	16806.9	16806.9	16806.9	16806.9	16807.2	16806.9	16806.9	16806.9	16807.2
	350.468	16541.5	16541.5	16541.5	16541.5	16541.5	16541.5	16541.8	16541.5	16541.5	16541.5	16541.8
	350.368	16842.8	16842.8	16842.8	16842.8	16842.8	16842.8	16843.3	16842.8	16842.8	16842.8	16843.3
	350.268	16822.1	16822.1	16822.1	16822.1	16822.1	16822.1	16822.9	16822.1	16822.1	16822.1	16822.9
	350.168	16586.9	16586.9	16586.9	16586.9	16586.9	16586.9	16588	16586.9	16586.9	16586.9	16588
	350.068	16246.5	16246.5	16246.5	16246.5	16246.5	16246.5	16248.1	16246.5	16246.5	16246.5	16248.1
	349.968	16651.3	16651.3	16651.3	16651.3	16651.3	16651.3	16653.5	16651.3	16651.3	16651.3	16653.5
	349.868	16292	16292	16292	16292	16292	16292	16295	16292	16292	16292	16295
	349.768	16211.6	16211.6	16211.6	16211.6	16211.6	16211.6	16215.7	16211.6	16211.6	16211.6	16215.7
	349.668	16184.1	16184.1	16184.1	16184.1	16184.1	16184.1	16189.8	16184.1	16184.1	16184.1	16189.8
	349.568	16240.4	16240.4	16240.4	16240.4	16240.4	16240.4	16248.1	16240.4	16240.4	16240.4	16248.1
	349.468	16045.6	16045.6	16045.6	16045.6	16045.6	16045.6	16056	16045.6	16045.6	16045.6	16056
	349.368	16069.7	16069.7	16069.7	16069.7	16069.7	16069.7	16083.7	16069.7	16069.7	16069.7	16083.7
	349.268	16143.7	16143.7	16143.7	16143.7	16143.7	16143.7	16162.4	16143.7	16143.7	16143.7	16162.4
	349.168	15881.1	15881.1	15881.1	15881.1	15881.1	15881.1	15905.8	15881.1	15881.1	15881.1	15905.8
	349.068	15876.4	15876.4	15876.4	15876.4	15876.4	15876.4	15909	15876.4	15876.4	15876.4	15909
	348.968	15883.6	15883.6	15883.6	15883.6	15883.6	15883.6	15926.3	15883.6	15883.6	15883.6	15926.3
	348.868	15498.8	15498.8	15498.8	15498.8	15498.8	15498.8	15554.2	15498.8	15498.8	15498.8	15554.2
	348.768	15623.2	15658	15658	15658	15658	15658	15729.8	15658	15658	15658	15729.8
	348.668	15852.7	15657.1	15657.1	15657.1	15657.1	15657.1	15749.3	15657.1	15657.1	15657.1	15749.3
	348.568	16004.3	15655.3	15655.3	15655.3	15655.3	15655.3	15772.8	15655.3	15655.3	15655.3	15772.8
	348.468	16050.7	15653.3	15653.3	15653.3	15653.3	15653.3	15802.5	15653.3	15653.3	15653.3	15802.5
	348.368	16081.6	15651.2	15651.2	15651.2	15651.2	15651.2	15839.2	15651.2	15651.2	15651.2	15839.2
	348.268	16259.1	15648.1	15648.1	15648.1	15648.1	15648.1	15883.1	15648.1	15648.1	15648.1	15883.1
	348.168	16387.2	15644.4	15644.4	15644.4	15644.4	15644.4	15936.9	15644.4	15644.4	15644.4	15936.9
	348.068	16502.7	15640.1	15640.1	15640.1	15640.1	15640.1	16001.4	15640.1	15640.1	15640.1	16001.4
	347.968	16581.5	15635.4	15635.4	15635.4	15635.4	15635.4	16078.2	15635.4	15635.4	15635.4	16078.2
	347.868	16751.9	15629.8	15629.8	15629.8	15629.8	15629.8	16169.5	15629.8	15629.8	15629.8	16169.6
	347.768	16940.8	15623.2	15623.2	15623.2	15623.2	15623.3	16276.6	15623.2	15623.2	15623.2	16276.7
	347.668	17206.5	15615.2	15615.2	15615.2	15615.2	15615.4	16400	15615.2	15615.2	15615.2	16400.1
	347.568	17124.5	15607.7	15607.7	15607.7	15607.7	15607.9	16543.7	15607.7	15607.7	15607.7	16543.9
	347.468	17241.2	15599.5	15599.5	15599.5	15599.5	15599.8	16708.6	15599.5	15599.5	15599.5	16708.9
	347.368	17447.2	15590.2	15590.2	15590.2	15590.2	15590.7	16893.8	15590.2	15590.2	15590.2	16894.2
	347.268	17459.9	15580.8	15580.8	15580.8	15580.8	15581.5	17101.2	15580.8	15580.8	15580.8	17102
	347.168	17897.5	15569.2	15569.2	15569.2	15569.2	15570.3	17329.9	15569.2	15569.2	15569.2	17331
	347.068	17729.2	15558.3	15558.3	15558.3	15558.3	15560	17580	15558.3	15558.3	15558.3	17581.7
	346.968	17944.7	15546.3	15546.3	15546.3	15546.3	15548.9	17848.2	15546.3	15546.3	15546.3	17850.8
	346.868	18173.1	15533.1	15533.1	15533.1	15533.1	15536.9	18133.2	15533.1	15533.1	15533.1	18137
	346.768	18254.5	15519.5	15519.5	15519.5	15519.5	15525	18429.9	15519.5	15519.5	15519.5	18435.4
	346.668	18294.8	15505.5	15505.5	15505.5	15505.5	15513.6	18734	15505.5	15505.5	15505.5	18742
	346.568	18752.8	15489.2	15489.2	15489.2	15489.2	15500.8	19037.4	15489.2	15489.2	15489.2	19049.1
	346.468	18945.9	15471.9	15471.9	15471.9	15471.9	15488.4	19334	15471.9	15471.9	15471.9	19350.6
	346.368	19070.1	15453.8	15453.8	15453.8	15453.8	15477.2	19617	15453.8	15453.8	15453.8	19640.4
	346.268	19429.3	15433.8	15433.9	15433.8	15433.8	15466.6	19875.3	15433.8	15433.8	15433.8	19908.1
	346.168	19471.3	15413.5	15413.6	15413.5	15413.5	15459	20102.6	15413.5	15413.5	15413.5	20148.1
	346.068	19778	15391.6	15391.7	15391.6	15391.6	15454.1	20291.2	15391.6	15391.6	15391.6	20353.7
	345.968	19917.6	15368.9	15369	15368.9	15368.9	15453.9	20432.2	15368.9	15368.9	15368.9	20517.3
	345.868	20261.5	15344.3	15344.6	15344.3	15344.3	15458.8	20518.7	15344.3	15344.3	15344.3	20633.5
	345.768	20225.6	15319.8	15320.3	15319.8	15319.8	15472.6	20551.4	15319.8	15319.8	15319.8	20704.7
	345.668	20708.1	15292.8	15293.7	15292.8	15292.8	15494.8	20523.4	15292.8	15292.8	15292.8	20726.4
	345.568	20970.4	15264.2	15266	15264.2	15264.2	15528.9	20433.9	15264.2	15264.2	15264.2	20700.3
	345.468	20593.7	15237.5	15240.6	15237.5	15237.5	15580.8	20292.5	15237.5	15237.5	15237.5	20638.8
	345.368	21162.8	15207.7	15213.2	15207.7	15207.7	15648.4	20097.3	15207.7	15207.7	15207.7	20543.5
	345.268	20937.5	15178.9	15188.4	15178.9	15178.9	15739	19855.2	15178.9	15179	15178.9	20424.7
	345.168	20951.3	15150	15166	15150	15150	15854.4	19576.3	15150	15150	15150	20296.8
	345.068	21005.1	15120.5	15147.4	15120.5	15120.5	15997.2	19267.7	15120.5	15120.6	15120.5	20171.2
	344.968	20606.7	15093	15137.2	15093	15093	16172.3	18937.9	15093	15093	15093	20061.4
	344.868	20465.7	15066	15137.4	15066	15066	16380.2	18596.4	15066	15066.1	15066	19981.9
	344.768	20433.9	15039.1	15153	15039.1	15039.1	16621.1	18249.6	15039.1	15039.1	15039.1	19945.6
	344.668	20505.3	15011.6	15190.5	15011.6	15011.6	16893.8	17904.3	15011.6	15011.7	15011.6	19965.5
	344.568	20496.3	14984.1	15259.7	14984.1	14984.1	17196.5	17567.1	14984.1	14984.3	14984.1	20055.4
	344.468	20495.3	14956.4	15376.1	14956.4	14956.4	17524.6	17242.3	14956.4	14956.8	14956.4	20230.7
	344.368	20554.4	14928.3	15556.5	14928.3	14928.3	17870.9	16934.6	14928.3	14928.9	14928.3	20506.1
	344.268	20754.9	14899	15822.4	14899	14899	18225.5	16645.8	14899	14900	14899	20896.5
	344.168	21400.4	14866.4	16206.9	14866.4	14866.4	18574.3	16374.3	14866.4	14867.9	14866.4	21424.3
	344.068	21861.7	14831.2	16742.6	14831.2	14831.2	18904.9	16123.1	14831.2	14833.6	14831.2	22110.5
	343.968	22480	14792.8	17470.2	14792.8	14792.8	19201.5	15891.7	14792.8	14796.5	14792.8	22981.4
	343.868	23596	14748.6	18446.9	14748.6	14748.6	19446.4	15675.9	14748.6	14754.1	14748.6	24077.5
	343.768	24654.5	14698.9	19713.8	14698.9	14698.9	19625.2	15475.4	14698.9	14707.2	14698.9	25425
	343.668	26267.3	14640.8	21320.3	14640.8	14640.8	19723.5	15287.3	14640.8	14653.2	14640.8	27062.1
	343.568	28207.9	14572.6	23324.2	14572.6	14572.6	19731.2	15106.6	14572.6	14591	14572.6	29035.2
	343.468	30006.5	14495.1	25741	14495.1	14495.1	19644.9	14932.8	14495.1	14521.9	14495.1	31355.3
	343.368	32649.3	14403.9	28579.7	14403.9	14404	19460.7	14761	14403.9	14442.7	14403.9	34032.2
	343.268	36022.4	14295.4	31819.5	14295.4	14295.5	19180	14584.4	14295.4	14350.8	14295.4	37048.6
	343.168	39202.9	14170.3	35376.2	14170.3	14170.4	18813.2	14402.3	14170.3	14248.5	14170.3	40329.5
	343.068	42552.1	14027.8	39134.2	14027.8	14028	18371.6	14213.3	14027.8	14137.3	14027.8	43773.4
	342.968	46197.9	13866.2	42912.1	13866.2	13866.6	17868.1	14013.5	13866.2	14017.9	13866.2	47213.5
	342.868	49362	13687.9	46491.4	13687.9	13688.6	17320.2	13803.9	13687.9	13895.6	13687.9	50448
	342.768	52911.3	13490.9	49615	13491	13492.1	16740.4	13581.8	13490.9	13772.4	13490.9	53237.9
	342.668	55230.4	13281.3	52024.6	13281.3	13283.2	16148	13352.1	13281.3	13659.1	13281.3	55341.7
	342.568	56402	13064.8	53528.6	13064.8	13067.8	15560	13119.4	13064.8	13566	13064.8	56582.9
	342.468	56020.9	12849	53955.6	12849	12853.9	14993	12891	12849	13506.6	12849	56804.1
	342.368	55012.8	12637.3	53253.2	12637.3	12645	14456.6	12669.4	12637.3	13491.7	12637.3	55966.7
	342.268	52934.3	12434.9	51495.3	12435	12446.9	13960.1	12459.2	12434.9	13532	12434.9	54153.9
	342.168	50011.7	12246.2	48794.4	12246.3	12264.7	13510	12264.5	12246.2	13637.4	12246.2	51486.3
	342.068	46359.3	12074.9	45386.6	12075	12102.9	13110.2	12088.6	12074.9	13817.2	12074.9	48206.2
	341.968	42546.9	11921.9	41528.3	11922	11963.9	12761.1	11932.1	11921.9	14075.4	11921.9	44573.6
	341.868	38926.9	11786.2	37462.4	11786.5	11848.2	12459.3	11793.8	11786.2	14407.7	11786.2	40826.8
	341.768	35804.8	11665.6	33424.6	11666.1	11755.9	12199.8	11671.2	11665.6	14804.2	11665.6	37193.7
	341.668	32323.1	11561.9	29593.1	11562.7	11691.4	11981.5	11565.9	11561.9	15251.7	11561.9	33837
	341.568	29778.4	11470.4	26107.1	11471.7	11653.8	11796.7	11473.3	11470.4	15718.9	11470.4	30869.6
	341.468	27570.3	11389.5	23032.3	11391.6	11645.5	11640.8	11391.6	11389.5	16169.4	11389.5	28323.7
	341.368	25706.5	11317.6	20394.8	11321	11669.9	11509.2	11319.1	11317.6	16559.4	11317.6	26185.2
	341.268	24179.6	11253	18209.5	11258.2	11731	11397.6	11254.1	11253	16839.8	11253	24425
	341.168	22974.4	11194.2	16426.9	11202.1	11832.8	11302.3	11194.9	11194.2	16974.5	11194.2	22962.6
	341.068	21746.5	11141.2	15004.7	11153.1	11982.4	11221.2	11141.7	11141.2	16941.4	11141.2	21738.8
	340.968	20601.6	11093.7	13904.8	11111.6	12184.1	11152.4	11094	11093.7	16733	11093.7	20711.6
	340.868	19797.6	11050	13058.6	11076.5	12442.5	11092.6	11050.2	11050	16370	11050	19840.7
	340.768	18903.2	11010.5	12420.8	11049.4	12758.7	11041.2	11010.7	11010.5	15889.6	11010.5	19117.8
	340.668	18446.4	10973.2	11950.1	11029.3	13132.8	10995	10973.3	10973.2	15331.9	10973.2	18546.6
	340.568	18486	10935.4	11600.1	11015.9	13555	10950.9	10935.5	10935.4	14737.4	10935.4	18117.6
	340.468	17862.9	10900.6	11345.3	11014.6	14022.2	10911.4	10900.7	10900.6	14147.8	10900.6	17838.8
	340.368	17967.6	10865.2	11158.9	11024.3	14512.9	10872.6	10865.2	10865.1	13586.2	10865.1	17694.4
	340.268	18170.8	10828.5	11018.9	11048.1	15006.7	10833.6	10828.5	10828.5	13070.8	10828.5	17664.3
	340.168	17820	10793.4	10914.9	11093.8	15480.6	10796.8	10793.4	10793.4	12613.7	10793.4	17726.5
	340.068	17959.3	10757.4	10833.9	11163	15900.3	10759.7	10757.4	10757.4	12214.4	10757.4	17842
	339.968	18378.8	10719.2	10766.4	11259.9	16238	10720.7	10719.1	10719.1	11869.9	10719.1	17978.6
	339.868	18393.1	10680.8	10709.4	11392.7	16464.1	10681.6	10680.5	10680.6	11579.6	10680.5	18105.4
	339.768	18445.7	10642.2	10658.9	11569.7	16562.5	10642.2	10641.6	10641.6	11335.6	10641.5	18203.3
	339.668	18045.9	10605.7	10614.6	11797.9	16520.5	10604.8	10604.4	10604.4	11133.9	10604.4	18255.5
	339.568	18368	10568.3	10571.3	12079.8	16337.9	10565.7	10565.4	10565.4	10965.2	10565.4	18261.4
	339.468	18079.2	10533.7	10531	12424.5	16027.4	10527.8	10527.6	10527.8	10826.6	10527.6	18233
	339.368	17891.5	10503.1	10492.6	12836.6	15610.2	10490.8	10490.7	10490.9	10711.6	10490.7	18191.8
	339.268	17641.3	10479.5	10455.8	13314.7	15114.2	10454.8	10454.8	10455.1	10616.2	10454.8	18161.8
	339.168	17518.5	10467.5	10419.9	13855	14568.2	10419.3	10419.3	10419.8	10536.3	10419.3	18170.3
	339.068	17751.5	10473.5	10382.8	14449.4	14000.5	10382.5	10382.5	10383.3	10466.3	10382.5	18243.5
	338.968	18165.3	10511.1	10343.5	15083.6	13435.9	10343.4	10343.4	10344.7	10402.8	10343.4	18404.8
	338.868	18499.6	10603.9	10302.5	15737.5	12895.2	10302.4	10302.4	10304.5	10344	10302.4	18675.7
	338.768	19031.9	10784.8	10258.6	16386.1	12393.8	10258.6	10258.6	10261.8	10287.5	10258.6	19079.8
	338.668	19687.5	11110.8	10211.2	16998.5	11937.9	10211.2	10211.2	10216.2	10231.1	10211.2	19649.6
	338.568	20293.7	11653.5	10160.6	17541.5	11534.9	10160.6	10160.6	10168.2	10174	10160.6	20429.9
	338.468	21709.2	12519	10102.6	17980.2	11177.2	10102.6	10102.6	10114.1	10111.6	10102.6	21491.8
	338.368	23405.3	13845.4	10035.8	18284.2	10864.6	10035.8	10035.8	10053	10041.8	10035.8	22946
	338.268	25839.3	15791.6	9956.41	18420.6	10584.6	9956.41	9956.41	9981.95	9960.36	9956.41	24913.4
	338.168	28890.1	18581.4	9861.32	18375	10331.4	9861.32	9861.32	9898.68	9863.89	9861.32	27605.1
	338.068	32643.9	22391.9	9746.9	18142.8	10092.9	9746.9	9746.9	9800.89	9748.56	9746.9	31189.4
	337.968	37047.7	27426.2	9609.8	17728.2	9861.26	9609.8	9609.8	9687.19	9610.85	9609.8	35874.6
	337.868	42275.5	33797.1	9445.75	17139	9625.6	9445.75	9445.75	9555.45	9446.41	9445.75	41780.6
	337.768	49526.5	41456.1	9244.46	16397.5	9371.52	9244.46	9244.46	9398.14	9244.87	9244.46	48890.3
	337.668	57231.6	50219	9003.47	15532.4	9091.86	9003.47	9003.47	9216.55	9003.72	9003.47	57049.7
	337.568	65741.1	59566.6	8718.52	14571.4	8779.24	8718.52	8718.52	9011.29	8718.68	8718.52	65773.1
	337.468	74190.4	68759.2	8389.72	13545.7	8430.82	8389.72	8389.72	8787.36	8389.81	8389.72	74354
	337.368	81549.5	76831.4	8022.31	12489.6	8049.75	8022.31	8022.31	8556.32	8022.36	8022.31	81860.2
	337.268	88352.3	82800.2	7618.88	11427.7	7636.97	7618.88	7618.88	8329.5	7618.92	7618.88	87337.8
	337.168	91062.5	85719.8	7199.82	10397.4	7211.57	7199.82	7199.82	8135.11	7199.84	7199.82	89864.4
	337.068	90883.3	85211.6	6779.56	9426.02	6787.1	6779.56	6779.56	7996.31	6779.57	6779.56	89082.3
	336.968	86803.2	81255.9	6377.68	8536.64	6382.43	6377.68	6377.68	7942.77	6377.68	6377.68	84984.7
	336.868	78926.4	74395.4	6013.33	7749.8	6016.3	6013.33	6013.33	8004.59	6013.33	6013.33	78126.1
	336.768	70044	65553.9	5691.77	7070.08	5693.59	5691.77	5691.77	8192.44	5691.77	5691.77	69434.7
	336.668	59474.5	55724.7	5421.66	6502.57	5422.77	5421.66	5421.66	8519.25	5421.66	5421.66	59904.3
	336.568	50503.3	45882.2	5195.26	6031.82	5195.92	5195.26	5195.26	8978.44	5195.26	5195.26	50502.7
	336.468	42355.3	36754.2	5008.64	5647.59	5009.03	5008.64	5008.64	9554.71	5008.64	5008.64	41939.6
	336.368	35141.7	28806.7	4857.31	5339.78	4857.54	4857.31	4857.31	10221.7	4857.31	4857.31	34653.8
	336.268	29860.7	22214.5	4731.74	5092.03	4731.87	4731.74	4731.74	10935.6	4731.74	4731.74	28778.8
	336.168	25424.5	17025.9	4627.82	4893.46	4627.89	4627.82	4627.82	11640.8	4627.82	4627.82	24304.6
	336.068	21745.6	13071.8	4541.85	4735.17	4541.9	4541.85	4541.85	12272	4541.85	4541.85	20995.3
	335.968	19532.7	10172.6	4466.57	4605.89	4466.59	4466.57	4466.57	12757.3	4466.57	4466.57	18602.6
	335.868	17514.9	8117.78	4401.04	4500.34	4401.05	4401.04	4401.04	13031	4401.04	4401.04	16847.1
	335.768	15783.2	6694.71	4343.88	4413.75	4343.88	4343.88	4343.88	13053	4343.88	4343.88	15473.8
	335.668	14194.8	5747.68	4294.4	4342.92	4294.41	4294.4	4294.4	12817	4294.4	4294.4	14318.8
	335.568	12932.6	5124.11	4251.02	4284.44	4251.02	4251.02	4251.02	12342.4	4251.02	4251.02	13248.9
	335.468	11795	4724.22	4213.14	4235.89	4213.14	4213.14	4213.14	11671.9	4213.14	4213.14	12205.7
	335.368	10628.1	4472.96	4180.92	4196.21	4180.92	4180.92	4180.92	10877.4	4180.92	4180.92	11184.7
	335.268	9849.12	4314.35	4152.45	4162.58	4152.45	4152.45	4152.45	10020.9	4152.45	4152.45	10192.9
	335.168	8986.99	4216.17	4128.18	4134.85	4128.18	4128.18	4128.18	9160.18	4128.18	4128.18	9254.85
	335.068	8181.08	4154.25	4107.82	4112.16	4107.82	4107.82	4107.82	8340.68	4107.82	4107.82	8391.45
	334.968	7481.37	4114.75	4090.88	4093.66	4090.88	4090.88	4090.88	7590.2	4090.88	4090.88	7616.86
	334.868	7021.88	4088.15	4076.16	4077.92	4076.16	4076.16	4076.16	6923.47	4076.16	4076.16	6937.23
	334.768	6615.61	4069.24	4063.41	4064.52	4063.41	4063.41	4063.41	6349.67	4063.41	4063.41	6356.61
	334.668	6201.29	4055.46	4052.67	4053.36	4052.67	4052.67	4052.67	5864.19	4052.67	4052.67	5867.67
	334.568	5946.15	4044.45	4043.16	4043.58	4043.16	4043.16	4043.16	5460.39	4043.16	4043.16	5462.1
	334.468	5640.73	4035.72	4035.14	4035.39	4035.14	4035.14	4035.14	5131.41	4035.14	4035.14	5132.25
	334.368	5350.52	4028.79	4028.53	4028.68	4028.53	4028.53	4028.53	4867.66	4028.53	4028.53	4868.07
	334.268	5183.81	4022.84	4022.73	4022.82	4022.73	4022.73	4022.73	4657.68	4022.73	4022.73	4657.88
	334.168	5014.33	4017.8	4017.75	4017.8	4017.75	4017.75	4017.75	4492.7	4017.75	4017.75	4492.8
	334.068	4887.53	4013.4	4013.38	4013.41	4013.38	4013.38	4013.38	4365.56	4013.38	4013.38	4365.61
	333.968	4792.37	4009.48	4009.47	4009.49	4009.47	4009.47	4009.47	4267.74	4009.47	4009.47	4267.77
	333.868	4683.36	4006.09	4006.08	4006.09	4006.08	4006.08	4006.08	4193.34	4006.08	4006.08	4193.35
	333.768	4471.92	4003.75	4003.74	4003.75	4003.74	4003.74	4003.74	4138.12	4003.74	4003.74	4138.12
	333.668	4472.36	4001.39	4001.39	4001.39	4001.39	4001.39	4001.39	4096.94	4001.39	4001.39	4096.94
	333.568	4497.4	3998.9	3998.9	3998.9	3998.9	3998.9	3998.9	4066.05	3998.9	3998.9	4066.05
	333.468	4449.81	3996.64	3996.64	3996.64	3996.64	3996.64	3996.64	4043.26	3996.64	3996.64	4043.27
	333.368	4460.8	3994.3	3994.3	3994.3	3994.3	3994.3	3994.3	4026.42	3994.3	3994.3	4026.42
	333.268	4478.44	3991.87	3991.87	3991.87	3991.87	3991.87	3991.87	4013.74	3991.87	3991.87	4013.74
	333.168	4250.73	3990.57	3990.57	3990.57	3990.57	3990.57	3990.57	4005.28	3990.57	3990.57	4005.28
	333.068	4308.27	3988.98	3988.98	3988.98	3988.98	3988.98	3988.98	3998.76	3988.98	3988.98	3998.76
	332.968	4202.41	3987.91	3987.91	3987.91	3987.91	3987.91	3987.91	3994.36	3987.91	3987.91	3994.36
	332.868	4195.76	3986.86	3986.86	3986.86	3986.86	3986.86	3986.86	3991.07	3986.86	3986.86	3991.07
	332.768	4284.88	3985.37	3985.37	3985.37	3985.37	3985.37	3985.37	3988.07	3985.37	3985.37	3988.07
	332.668	4284.51	3983.86	3983.86	3983.86	3983.86	3983.86	3983.86	3985.59	3983.86	3983.86	3985.59
	332.568	4186	3982.85	3982.85	3982.85	3982.85	3982.85	3982.85	3983.93	3982.85	3982.85	3983.93
	332.468	4209.13	3981.71	3981.71	3981.71	3981.71	3981.71	3981.71	3982.39	3981.71	3981.71	3982.39
	332.368	4056.45	3981.34	3981.34	3981.34	3981.34	3981.34	3981.34	3981.75	3981.34	3981.34	3981.75
	332.268	4086.35	3980.81	3980.81	3980.81	3980.81	3980.81	3980.81	3981.06	3980.81	3980.81	3981.06
	332.168	4152.64	3979.95	3979.95	3979.95	3979.95	3979.95	3979.95	3980.1	3979.95	3979.95	3980.1
	332.068	4098.96	3979.35	3979.35	3979.35	3979.35	3979.35	3979.35	3979.44	3979.35	3979.35	3979.44
	331.968	3998.09	3979.25	3979.25	3979.25	3979.25	3979.25	3979.25	3979.31	3979.25	3979.25	3979.31
	331.868	4018.13	3979.06	3979.06	3979.06	3979.06	3979.06	3979.06	3979.09	3979.06	3979.06	3979.09
	331.768	3974.68	3979.04	3979.04	3979.04	3979.04	3979.04	3979.04	3979.05	3979.04	3979.04	3979.05
	331.668	3979.24	3979.04	3979.04	3979.04	3979.04	3979.04	3979.04	3979.05	3979.04	3979.04	3979.05
	331.568	4013.31	3978.86	3978.86	3978.86	3978.86	3978.86	3978.86	3978.87	3978.86	3978.86	3978.87
	331.468	4003.16	3978.74	3978.74	3978.74	3978.74	3978.74	3978.74	3978.74	3978.74	3978.74	3978.74
	331.368	4020.37	3978.53	3978.53	3978.53	3978.53	3978.53	3978.53	3978.53	3978.53	3978.53	3978.53
	331.268	4013.03	3978.36	3978.36	3978.36	3978.36	3978.36	3978.36	3978.36	3978.36	3978.36	3978.36
	331.168	3901.23	3977.98	3977.98	3977.98	3977.98	3977.98	3977.98	3977.98	3977.98	3977.98	3977.98
	331.068	3935.69	3977.77	3977.77	3977.77	3977.77	3977.77	3977.77	3977.77	3977.77	3977.77	3977.77
	330.968	3960.13	3977.68	3977.68	3977.68	3977.68	3977.68	3977.68	3977.68	3977.68	3977.68	3977.68
	330.868	3888.95	3977.24	3977.24	3977.24	3977.24	3977.24	3977.24	3977.24	3977.24	3977.24	3977.24
	330.768	3982.95	3977.21	3977.21	3977.21	3977.21	3977.21	3977.21	3977.21	3977.21	3977.21	3977.21
	330.668	3981.04	3977.19	3977.19	3977.19	3977.19	3977.19	3977.19	3977.19	3977.19	3977.19	3977.19
	330.568	3980.33	3977.17	3977.17	3977.17	3977.17	3977.17	3977.17	3977.17	3977.17	3977.17	3977.17
	330.468	3970.15	3970.15	3970.15	3970.15	3970.15	3970.15	3970.15	3970.15	3970.15	3970.15	3970.15
	330.368	4098.93	4098.93	4098.93	4098.93	4098.93	4098.93	4098.93	4098.93	4098.93	4098.93	4098.93
	330.268	3906.76	3906.76	3906.76	3906.76	3906.76	3906.76	3906.76	3906.76	3906.76	3906.76	3906.76
	330.168	4021.97	4021.97	4021.97	4021.97	4021.97	4021.97	4021.97	4021.97	4021.97	4021.97	4021.97
	330.068	3940.24	3940.24	3940.24	3940.24	3940.24	3940.24	3940.24	3940.24	3940.24	3940.24	3940.24
	329.968	3880.73	3880.73	3880.73	3880.73	3880.73	3880.73	3880.73	3880.73	3880.73	3880.73	3880.73
	329.868	3839.77	3839.77	3839.77	3839.77	3839.77	3839.77	3839.77	3839.77	3839.77	3839.77	3839.77
	329.768	3864.39	3864.39	3864.39	3864.39	3864.39	3864.39	3864.39	3864.39	3864.39	3864.39	3864.39
	329.668	3870.55	3870.55	3870.55	3870.55	3870.55	3870.55	3870.55	3870.55	3870.55	3870.55	3870.55
	329.568	3760.16	3760.16	3760.16	3760.16	3760.16	3760.16	3760.16	3760.16	3760.16	3760.16	3760.16
	329.468	3891.43	3891.43	3891.43	3891.43	3891.43	3891.43	3891.43	3891.43	3891.43	3891.43	3891.43
	329.368	4012.01	4012.01	4012.01	4012.01	4012.01	4012.01	4012.01	4012.01	4012.01	4012.01	4012.01
	329.268	3907.81	3907.81	3907.81	3907.81	3907.81	3907.81	3907.81	3907.81	3907.81	3907.81	3907.81

## Sheet: Figure 2f
Figure 2f
	50 sccm Ar
	Binding energy	measured	Pd0_5/2	Pddelta+_5/2	Pd2+_5/2	Pd4+_5/2	Pd0_3/2	Pddelta+_3/2	Pd2+_3/2	Pd4+_3/2	plasmonloss	plasmonloss	background	envelope
	356.174	41546.4	41562.5	41546.4	41546.4	41546.4	41569.3	41546.4	41546.4	41546.4	41546.4	41546.8	41546.4	41585.8
	356.074	41599.1	41615.4	41599.1	41599.1	41599.1	41622.4	41599.1	41599.1	41599.1	41599.1	41599.5	41599.1	41639.1
	355.974	41415.6	41432.1	41415.6	41415.6	41415.6	41439.3	41415.6	41415.6	41415.6	41415.6	41416.1	41415.6	41456.3
	355.874	41280.3	41297	41280.3	41280.3	41280.3	41304.4	41280.3	41280.3	41280.3	41280.3	41280.9	41280.3	41321.7
	355.774	41467.1	41484	41467.1	41467.1	41467.1	41491.6	41467.1	41467.1	41467.1	41467.1	41467.8	41467.1	41509.2
	355.674	40962.1	40979.3	40962.1	40962.1	40962.1	40987	40962.1	40962.1	40962.1	40962.1	40963	40962.1	41005.1
	355.574	41354.1	41371.5	41354.1	41354.1	41354.1	41379.4	41354.1	41354.1	41354.1	41354.1	41355.2	41354.1	41397.8
	355.474	41376.3	41393.8	41376.3	41376.3	41376.3	41401.9	41376.3	41376.3	41376.3	41376.3	41377.5	41376.3	41420.8
	355.374	40969.1	40986.9	40969.1	40969.1	40969.1	40995.2	40969.1	40969.1	40969.1	40969.1	40970.5	40969.1	41014.4
	355.274	40824.7	40842.7	40824.7	40824.7	40824.7	40851.3	40824.7	40824.7	40824.7	40824.7	40826.4	40824.7	40871
	355.174	40754	40772.2	40754	40754	40754	40781.2	40754	40754	40754	40754	40756	40754	40801.4
	355.074	40574	40592.5	40574	40574	40574	40601.7	40574	40574	40574	40574	40576.4	40574	40622.5
	354.974	40702.4	40721.1	40702.4	40702.4	40702.4	40730.6	40702.4	40702.4	40702.4	40702.4	40705.2	40702.4	40752.2
	354.874	40417.3	40436.3	40417.3	40417.3	40417.3	40446.1	40417.3	40417.3	40417.3	40417.3	40420.6	40417.3	40468.4
	354.774	40618.8	40638.1	40618.8	40618.8	40618.8	40648.1	40618.8	40618.8	40618.8	40618.8	40622.7	40618.8	40671.2
	354.674	40508.8	40528.3	40508.8	40508.8	40508.8	40538.6	40508.8	40508.8	40508.8	40508.8	40513.3	40508.8	40562.7
	354.574	40547.5	40567.3	40547.5	40547.5	40547.5	40577.8	40547.5	40547.5	40547.5	40547.5	40552.8	40547.5	40602.9
	354.474	40184.7	40204.7	40184.7	40184.7	40184.7	40215.5	40184.7	40184.7	40184.7	40184.7	40190.9	40184.7	40241.8
	354.374	40451.2	40471.5	40451.2	40451.2	40451.2	40482.6	40451.2	40451.2	40451.2	40451.2	40458.5	40451.2	40510.2
	354.274	40713.3	40733.9	40713.3	40713.3	40713.3	40745.2	40713.3	40713.3	40713.3	40713.3	40721.8	40713.3	40774.4
	354.174	40360.1	40381	40360.1	40360.1	40360.1	40392.6	40360.1	40360.1	40360.1	40360.1	40370.1	40360.1	40423.4
	354.074	40227.5	40248.6	40227.5	40227.5	40227.5	40260.6	40227.5	40227.5	40227.5	40227.5	40239	40227.5	40293.3
	353.974	40468.3	40489.7	40468.3	40468.3	40468.3	40502.1	40468.3	40468.3	40468.3	40468.3	40481.7	40468.3	40536.9
	353.874	40373.3	40395	40373.3	40373.3	40373.3	40407.9	40373.3	40373.3	40373.3	40373.3	40388.9	40373.3	40445.2
	353.774	40065.9	40087.9	40065.9	40065.9	40065.9	40101.2	40065.9	40065.9	40065.9	40065.9	40083.9	40065.9	40141.2
	353.674	40038.3	40060.6	40038.3	40038.3	40038.3	40074.3	40038.3	40038.3	40038.3	40038.3	40059.1	40038.3	40117.5
	353.574	39988.3	40011	39988.3	39988.3	39988.3	40025.1	39988.3	39988.3	39988.3	39988.3	40012.3	39988.3	40071.8
	353.474	40064.4	40087.4	40064.4	40064.4	40064.4	40101.9	40064.4	40064.4	40064.4	40064.4	40092.1	40064.4	40152.7
	353.374	40140	40163.4	40140	40140	40140	40178.2	40140	40140	40140	40140	40171.9	40140	40233.6
	353.274	39937.6	39961.3	39937.6	39937.6	39937.6	39976.6	39937.6	39937.6	39937.6	39937.6	39974.3	39937.6	40037
	353.174	40058.7	40082.7	40058.7	40058.7	40058.7	40098.4	40058.7	40058.7	40058.7	40058.7	40100.8	40058.7	40164.6
	353.074	40134.8	40159.2	40134.8	40134.8	40134.8	40175.2	40134.8	40134.8	40134.8	40134.8	40183.1	40134.8	40248
	352.974	39798.7	39823.4	39798.7	39798.7	39798.7	39839.8	39798.7	39798.7	39798.7	39798.7	39853.9	39798.7	39919.9
	352.874	40102.9	40128	40102.9	40102.9	40102.9	40144.9	40102.9	40102.9	40102.9	40103	40166.1	40102.9	40233.3
	352.774	39816.3	39841.7	39816.3	39816.3	39816.3	39859.3	39816.3	39816.3	39816.3	39816.3	39888.4	39816.3	39956.9
	352.674	40061.7	40087.5	40061.7	40061.7	40061.7	40105.8	40061.7	40061.7	40061.7	40061.8	40143.9	40061.7	40213.9
	352.574	39980.5	40020.2	39994.1	39994.1	39994.1	40039.2	39994.1	39994.1	39994.1	39994.2	40087.6	39994.1	40159
	352.474	39940.1	40020.4	39993.8	39993.8	39993.8	40040.1	39993.8	39993.8	39993.8	39994	40100.1	39993.8	40173
	352.374	40217.3	40020	39992.9	39992.9	39992.9	40040.2	39992.9	39992.9	39992.9	39993.1	40113.5	39992.9	40187.9
	352.274	39945.9	40020.2	39992.7	39992.7	39992.7	40041	39992.7	39992.7	39992.7	39992.9	40129.4	39992.7	40205.3
	352.174	40428.3	40018.8	39990.9	39990.9	39990.9	40040.2	39990.9	39990.9	39990.9	39991.1	40145.5	39990.9	40223
	352.074	40351.6	40017.7	39989.4	39989.4	39989.4	40039.8	39989.4	39989.4	39989.4	39989.6	40164.1	39989.4	40243.1
	351.974	40567.1	40015.8	39986.9	39986.9	39986.9	40038.4	39986.9	39986.9	39986.9	39987.2	40184.1	39986.9	40264.6
	351.874	40573.5	40013.7	39984.5	39984.5	39984.5	40037	39984.5	39984.5	39984.5	39984.8	40206.6	39984.5	40288.7
	351.774	40328.7	40012.7	39983	39983	39983	40036.6	39983	39983	39983	39983.4	40232.9	39983	40316.6
	351.674	40647.1	40010.4	39980.2	39980.2	39980.2	40034.8	39980.2	39980.2	39980.2	39980.7	40261	39980.2	40346.2
	351.574	40462.7	40008.8	39978.2	39978.2	39978.2	40034.3	39978.2	39978.2	39978.2	39978.8	40293.2	39978.2	40380.4
	351.474	40933.7	40005.2	39974.2	39974.2	39974.2	40031.8	39974.2	39974.2	39974.2	39974.9	40327.1	39974.2	40416.4
	351.374	41083.2	40001	39969.5	39969.5	39969.5	40028.7	39969.5	39969.5	39969.5	39970.3	40364.3	39969.5	40455.8
	351.274	41412.5	39995.5	39963.4	39963.4	39963.4	40024.2	39963.4	39963.4	39963.4	39964.4	40404.5	39963.4	40498.3
	351.174	41078.8	39991.4	39958.8	39958.8	39958.8	40021.1	39958.8	39958.8	39958.8	39959.9	40450.8	39958.8	40546.9
	351.074	41316.8	39986.2	39953.1	39953.1	39953.1	40017	39953.1	39953.1	39953.1	39954.4	40501.2	39953.1	40599.6
	350.974	41219.1	39981.5	39947.7	39947.7	39947.7	40013.2	39947.7	39947.7	39947.7	39949.3	40557.4	39947.7	40658.3
	350.874	41132.5	39977.1	39942.7	39942.7	39942.7	40009.8	39942.7	39942.7	39942.7	39944.6	40620	39942.7	40723.3
	350.774	41617.5	39970.7	39935.7	39935.7	39935.7	40004.3	39935.7	39935.7	39935.7	39937.9	40686.9	39935.7	40792.7
	350.674	41513.3	39964.6	39929.1	39929.1	39929.1	39999.3	39929.1	39929.1	39929.1	39931.7	40761.1	39929.1	40869.4
	350.574	41862.5	39957.1	39920.9	39920.9	39920.9	39992.7	39920.9	39920.9	39920.9	39924	40841.1	39920.9	40952.1
	350.474	42104	39948.5	39911.8	39911.8	39911.8	39985.1	39911.8	39911.8	39911.8	39915.3	40927.9	39911.8	41041.6
	350.374	42148.1	39939.6	39902.3	39902.3	39902.3	39977.5	39902.3	39902.3	39902.3	39906.5	41022.9	39902.3	41139.6
	350.274	42032.7	39931.3	39893.4	39893.4	39893.4	39971.1	39893.4	39893.4	39893.4	39898.3	41127.2	39893.4	41247.6
	350.174	42311.3	39921.7	39883.2	39883.2	39883.2	39963.3	39883.2	39883.2	39883.2	39888.9	41239.6	39883.2	41363.9
	350.074	42308.3	39912.2	39873	39873	39873	39955.6	39873	39873	39873	39879.6	41361.9	39873	41490.2
	349.974	42346.9	39902.5	39862.6	39862.6	39862.6	39947.7	39862.6	39862.6	39862.6	39870.3	41494.4	39862.6	41627
	349.874	42759.3	39891.1	39850.4	39850.4	39850.4	39937.9	39850.4	39850.4	39850.4	39859.3	41636	39850.4	41773.1
	349.774	43065.2	39878.4	39836.9	39836.9	39836.9	39925.1	39836.9	39836.9	39836.9	39847.2	41787.5	39836.9	41927.4
	349.674	42972.7	39866	39823.7	39823.7	39823.7	39914.4	39823.7	39823.7	39823.7	39835.6	41951.2	39823.7	42096
	349.574	43387.9	39851.8	39808.7	39808.7	39808.7	39902	39808.7	39808.7	39808.7	39822.5	42125.1	39808.7	42275.2
	349.474	43638.4	39836.5	39792.6	39792.6	39792.6	39888.6	39792.6	39792.6	39792.6	39808.5	42310.4	39792.6	42466
	349.374	43176.7	39823.1	39778.4	39778.4	39778.4	39877.1	39778.4	39778.4	39778.4	39796.7	42510.2	39778.4	42671.7
	349.274	43480.8	39808.3	39762.8	39762.8	39762.8	39864.5	39762.8	39762.8	39762.8	39783.8	42721.3	39762.8	42889.4
	349.174	43673.3	39792.6	39746.4	39746.4	39746.4	39851.1	39746.4	39746.4	39746.4	39770.5	42944.4	39746.4	43119.4
	349.074	44052.8	39775.3	39728.3	39728.3	39728.3	39836.1	39728.3	39728.3	39728.3	39756	43178.5	39728.3	43361
	348.974	44088	39757.7	39709.9	39709.9	39709.9	39821.1	39709.9	39709.9	39709.9	39741.7	43424.8	39709.9	43615.4
	348.874	44499.6	39738.4	39689.8	39689.8	39689.8	39804.3	39689.8	39689.8	39689.8	39726.1	43681.1	39689.8	43880.6
	348.774	44778	39718.1	39668.4	39668.4	39668.4	39786.5	39668.4	39668.4	39668.4	39709.9	43947.5	39668.4	44156.8
	348.674	44966.1	39696.9	39646.1	39646.1	39646.1	39768	39646.1	39646.1	39646.2	39693.5	44223.3	39646.1	44443.4
	348.574	44591.2	39677.2	39625.3	39625.3	39625.3	39751.1	39625.3	39625.3	39625.4	39679.4	44509.9	39625.3	44741.6
	348.474	44982	39655.7	39602.8	39602.8	39602.8	39732.7	39602.8	39602.8	39602.8	39664.3	44802.6	39602.8	45047
	348.374	45422.9	39632.4	39578.3	39578.3	39578.3	39712.5	39578.3	39578.3	39578.4	39648.2	45099.6	39578.3	45357.7
	348.274	45588.4	39608.2	39553.1	39553.1	39553.1	39691.7	39553.1	39553.1	39553.2	39632.4	45399.9	39553.1	45673.1
	348.174	46024	39582.1	39525.8	39525.8	39525.8	39669.1	39525.8	39525.8	39526	39615.8	45700.2	39525.8	45989.9
	348.074	46317.1	39554.6	39497.3	39497.3	39497.3	39645.4	39497.3	39497.3	39497.6	39599.1	45998.6	39497.3	46306.2
	347.974	46681.6	39525.5	39467.1	39467.1	39467.1	39620.4	39467.1	39467.1	39467.5	39582.2	46291.9	39467.1	46619.2
	347.874	46556.8	39496.8	39437.3	39437.3	39437.3	39595.9	39437.3	39437.3	39437.9	39567.3	46579	39437.3	46927.8
	347.774	47165.1	39465.3	39404.8	39404.8	39404.8	39569.1	39404.8	39404.8	39405.7	39551.4	46853.6	39404.8	47226
	347.674	47416.8	39432.8	39371.1	39371.1	39371.1	39541.3	39371.1	39371.1	39372.5	39536.2	47113.6	39371.1	47512.1
	347.574	47583.5	39399.5	39336.5	39336.5	39336.5	39513	39336.5	39336.5	39338.6	39522.2	47355.9	39336.5	47783.2
	347.474	48033.1	39364.5	39300	39300	39300	39482.9	39300	39300	39303	39508.5	47575.7	39300	48034.9
	347.374	48553.2	39327.2	39261	39261	39261	39450.9	39261	39261	39265.5	39494.9	47769.2	39261	48263.5
	347.274	48128.4	39291.5	39223.8	39223.8	39223.8	39420.8	39223.8	39223.8	39230.2	39485.8	47936.9	39223.8	48470.1
	347.174	48952.1	39252.1	39182.8	39182.8	39182.8	39387.6	39182.8	39182.8	39192	39476	48070.5	39182.8	48646.7
	347.074	49193.9	39211.6	39140.7	39140.7	39140.7	39353.5	39140.7	39140.7	39153.6	39468.3	48169.7	39140.7	48793.8
	346.974	49416.4	39169.9	39097.5	39097.5	39097.5	39318.8	39097.5	39097.5	39115.6	39463.2	48232.3	39097.5	48909.8
	346.874	49414.8	39128.1	39054.1	39054.1	39054.1	39284.3	39054.1	39054.1	39079.2	39461.9	48257.5	39054.1	48994.6
	346.774	49970.3	39083.8	39008.2	39008.2	39008.2	39247.9	39008.2	39008.2	39042.8	39462.2	48241.8	39008.2	49045.6
	346.674	49582.3	39040.9	38963.8	38963.8	38963.8	39213.4	38963.8	38963.8	39011.1	39468.5	48188.7	38963.8	49067.5
	346.574	49575.9	38997.8	38919.1	38919.1	38919.1	39179.4	38919.1	38919.2	38983.3	39479.6	48096.6	38919.1	49060.3
	346.474	49591.5	38954.5	38874.3	38874.3	38874.3	39145.8	38874.3	38874.3	38960.7	39495.8	47966.3	38874.3	49026.1
	346.374	49179.9	38912.7	38830.9	38830.9	38830.9	39114.3	38830.9	38831	38946.3	39519.3	47801	38830.9	48970.1
	346.274	48982.3	38872.4	38788.2	38788.2	38788.2	39084.3	38788.2	38788.3	38941	39549.5	47601.9	38788.2	48896.3
	346.174	49228.4	38830.8	38744.3	38744.3	38744.3	39053.8	38744.3	38744.5	38944.8	39585.2	47369.5	38744.3	48807
	346.074	48722	38791.2	38702.4	38702.4	38702.4	39026.2	38702.4	38702.7	38963.2	39629.9	47109.9	38702.4	48711.2
	345.974	48478.4	38752.4	38661.2	38661.2	38661.2	39000.3	38661.2	38661.8	38997.8	39682.9	46825.3	38661.2	48614.2
	345.874	48628.7	38712.9	38619.3	38619.3	38619.3	38974.6	38619.3	38620.2	39049.6	39743.2	46517.4	38619.3	48521.3
	345.774	48064.3	38675.5	38579.6	38579.6	38579.6	38952.2	38579.6	38581.1	39125	39814.2	46192.9	38579.6	48442.8
	345.674	47506.3	38640.3	38542.1	38542.1	38542.1	38933.2	38542.1	38544.4	39227.3	39896.4	45855.2	38542.1	48386.5
	345.574	47389.5	38605.4	38504.9	38504.9	38504.9	38915.8	38504.9	38508.6	39358.1	39988.5	45506.2	38504.9	48358.2
	345.474	48076	38567.5	38464.6	38464.6	38464.6	38896.7	38464.6	38470.6	39517.4	40087.7	45145.7	38464.6	48362.4
	345.374	47758	38530.8	38425.5	38425.5	38425.5	38880.4	38425.5	38434.8	39712.4	40198.5	44781.2	38425.5	48410.5
	345.274	47582.8	38494.6	38387	38387	38387	38866.3	38387	38401.5	39945.9	40320.9	44415.2	38387	48509.3
	345.174	47917.7	38456.9	38346.9	38346.9	38346.9	38852.5	38346.9	38369.1	40217.2	40453.4	44048.1	38346.9	48662.4
	345.074	48353.1	38417.8	38304.9	38304.9	38304.9	38838.7	38304.9	38338.4	40526.1	40595.7	43682.1	38304.9	48874.5
	344.974	48851.7	38377.2	38260.5	38260.5	38260.5	38824.9	38260.5	38310.6	40871.4	40748.1	43318.8	38260.5	49148.5
	344.874	48620.9	38337.3	38216.9	38216.9	38216.9	38814.4	38216.9	38291.3	41253.2	40914.1	42963.4	38216.9	49488.8
	344.774	48677.6	38296.9	38172.9	38172.9	38172.9	38806.1	38173	38281.9	41665	41093.1	42616	38172.9	49894.3
	344.674	49734.7	38252	38124.3	38124.3	38124.3	38796.2	38124.3	38282	42095.2	41280.8	42273.8	38124.3	50358.3
	344.574	49767.5	38206.7	38075.4	38075.4	38075.4	38789.3	38075.4	38300.5	42537.8	41481.4	41942	38075.4	50880.9
	344.474	50552.8	38155.2	38022.9	38022.9	38022.9	38782.7	38022.9	38342.1	42976.8	41691.9	41618.3	38022.9	51452.5
	344.374	51590.9	38101.9	37965.8	37965.8	37965.8	38775.6	37965.9	38412.5	43396.6	41910.9	41302.1	37965.8	52070.5
	344.274	51608.7	38048.4	37908.5	37908.5	37908.5	38772.8	37908.5	38525.7	43785	42142.5	40998.2	37908.5	52730.3
	344.174	52898.3	37989.4	37845.4	37845.4	37845.4	38769.5	37845.5	38687.8	44119.7	42380.8	40701.3	37845.4	53421.5
	344.074	53101.6	37929.4	37781.3	37781.3	37781.3	38770.9	37781.5	38920.9	44388.9	42629.7	40416.1	37781.3	54149.8
	343.974	54122.8	37865.1	37712.6	37712.6	37712.6	38774.4	37713	39234.3	44572.9	42884.9	40139.1	37712.6	54908.3
	343.874	55279.5	37795.8	37638.7	37638.7	37638.7	38780.1	37639.5	39644.8	44659.6	43144.8	39869.4	37638.7	55702
	343.774	55964.3	37723.5	37561.6	37561.6	37561.6	38791	37563.3	40173.5	44644	43409.8	39608.8	37561.6	56544.4
	343.674	57553.6	37644.4	37477.5	37477.5	37477.5	38804.5	37480.7	40842.1	44519.3	43674.7	39353.2	37477.5	57453.6
	343.574	58418.1	37561.5	37389.5	37389.5	37389.5	38825	37395.2	41665.6	44290.4	43940.5	39105.2	37389.5	58446.6
	343.474	59592.1	37473.5	37296.1	37296.1	37296.1	38852.8	37306.6	42657.9	43963.1	44203.8	38863	37296.1	59544.1
	343.374	61282.9	37378.3	37195.2	37195.2	37195.2	38887.5	37213.9	43829.3	43545.9	44459.8	38623.9	37195.2	60767.4
	343.274	62208.7	37279	37090	37090	37090.1	38934.6	37122.7	45191.9	43056.4	44709.2	38390.7	37090	62144.2
	343.174	63737.7	37173.1	36978	36978	36978	38994	37034.2	46727.9	42508.1	44946.3	38160.2	36978	63676.1
	343.074	64479.3	37063.8	36862.3	36862.3	36862.4	39072.5	36957	48420.7	41921.2	45171.3	37935.4	36862.3	65368.1
	342.974	67105.2	36943.4	36735.1	36735.1	36735.3	39166.2	36892.6	50228.5	41304.2	45372.9	37707.6	36735.1	67204.8
	342.874	68823.6	36815.5	36600.2	36600.2	36600.4	39283.1	36856.3	52102.5	40676.3	45551.3	37480.2	36600.2	69164.3
	342.774	71303.2	36676.9	36454.2	36454.2	36454.6	39425.7	36864.7	53966.8	40047.5	45699.8	37249.5	36454.2	71205.8
	342.674	72534.4	36532.9	36302.5	36302.5	36303.1	39606.2	36947.9	55745.4	39434.1	45820	37020	36302.5	73292.1
	342.574	74607.5	36379.9	36141.4	36141.4	36142.3	39830.4	37140	57339.9	38840.8	45904.9	36787.9	36141.4	75376
	342.474	76556.4	36218.4	35971.5	35971.5	35972.8	40109.3	37489.5	58649.5	38273.6	45950	36553.1	35971.5	77415.9
	342.374	78211.9	36049.7	35793.8	35793.8	35795.8	40457.2	38062.4	59596.5	37737	45954.9	36316.4	35793.8	79413.1
	342.274	80173.1	35872.5	35607.2	35607.2	35610.1	40889.7	38942.3	60110.8	37230.9	45915.7	36076	35607.2	81397.5
	342.174	81735.5	35688.3	35413.2	35413.2	35417.5	41429.7	40228.3	60137.6	36756.8	45831.7	35833.2	35413.2	83430.4
	342.074	84657.6	35491.6	35206.1	35206.1	35212.3	42101.6	42047.5	59653.6	36307.2	45695.7	35581.8	35206.1	85648.4
	341.974	87956.8	35280.7	34984.3	34984.3	34993.2	42938.1	44519.1	58689	35878.3	45504.9	35319.9	34984.3	88233
	341.874	91315.3	35055.3	34747.4	34747.4	34760	43984.1	47813.3	57290.7	35466.6	45258.5	35046.8	34747.4	91443.5
	341.774	96930.7	34805.9	34485.9	34485.9	34503.8	45289.9	52018.2	55512.2	35059.2	44947.2	34752.6	34485.9	95487.6
	341.674	101562	34536.7	34203.8	34203.8	34229	46937	57250.8	53450.8	34656.8	44575.7	34441	34203.8	100651
	341.574	108233	34238.8	33892.5	33892.5	33927.6	49029.4	63454.9	51198.2	34247.2	44136.8	34103.2	33892.5	107089
	341.474	116308	33906.6	33545.9	33545.9	33594.4	51686.4	70454.1	48837.8	33821.2	43626.3	33732.8	33545.9	114838
	341.374	124735	33538.2	33162.4	33162.4	33229	55074.4	77809.7	46450.7	33374.5	43045	33327.9	33162.4	123712
	341.274	133191	33133.5	32741.8	32741.8	32832.2	59399.3	84817.7	44106.4	32903.8	42395.5	32888.2	32741.8	133284
	341.174	142249	32690	32281.2	32281.3	32403.1	64897.7	90541.5	41851.3	32404	41678.2	32410.5	32281.2	142908
	341.074	150741	32209.8	31783.1	31783.2	31946	71829.8	94027.3	39721.2	31875.3	40898.5	31897.1	31783.1	151923
	340.974	159017	31693.8	31248	31248.2	31463.8	80317.3	94513.6	37742.6	31316.7	40060.9	31348.4	31248	159721
	340.874	165063	31151.4	30685.3	30685.5	30968.8	90272.4	91874.1	35927	30736	39178	30773.6	30685.3	166085
	340.774	171740	30579.8	30092.1	30092.5	30461.5	101145	86424.3	34264.9	30129.2	38250.6	30169.6	30092.1	170781
	340.674	172913	30002.2	29491.5	29492.2	29968.6	111765	79107	32768.3	29518.4	37305.3	29559.5	29491.5	173554
	340.574	173785	29419.9	28884.7	28885.8	29495.6	120264	70863	31429	28904.1	36346.5	28944.2	28884.7	173475
	340.474	169413	28855.2	28293.7	28295.6	29069.7	124637	62601.2	30244.8	28307.5	35399.4	28345.8	28293.7	169407
	340.374	160464	28327.3	27737.9	27741	28715.2	123383	54954.1	29215	27747.7	34486.1	27783.3	27737.9	160450
	340.274	147465	27853.8	27234.4	27239.4	28454.1	116337	48265.6	28338.1	27241.2	33626.6	27274	27234.4	146755
	340.174	131722	27446.5	26795	26803	28303.3	104946	42679.7	27612	26799.8	32835.1	26829.5	26795	129895
	340.074	114302	27112.9	26427	26439.7	28274.9	91654.2	38177.8	27024.4	26430.3	32121	26456.9	26427	112276
	339.974	98466.1	26847	26124	26143.8	28366.5	78653.6	34648.4	26555.4	26126.3	31479.5	26150	26124	95978.4
	339.874	84290.4	26642.2	25879.4	25909.6	28574.3	67241.2	31955.4	26186.8	25880.9	30905.5	25902	25879.4	82162.9
	339.774	73660.1	26484.2	25678.5	25724.5	28885	57882.9	29928.9	25895.9	25679.5	30385.6	25698	25678.5	71136.8
	339.674	65053.7	26364.8	25512.9	25582.1	29289.1	50540.2	28440.3	25664.7	25513.6	29912.3	25529.7	25512.9	62733.9
	339.574	58214.9	26277.3	25375.3	25478	29775.8	44899.6	27352.9	25480	25375.8	29479.2	25389.9	25375.3	56505.9
	339.474	53384.1	26213.8	25257.5	25407.9	30329.8	40592.8	26574.8	25328.8	25257.8	29078.4	25270.1	25257.5	51994
	339.374	49751.3	26169.6	25154.5	25373.3	30935.7	37305.6	26014.9	25202.7	25154.7	28705.5	25165.3	25154.5	48791
	339.274	47188	26140.8	25061.9	25375.8	31574.7	34783.7	25615.5	25094	25062	28356.1	25071.2	25061.9	46578.7
	339.174	45971.7	26122.3	24974	25418.7	32222.6	32836.2	25323.5	24995.1	24974	28024.8	24981.9	24974	45107.7
	339.074	44984	26114	24889.8	25512.6	32856.5	31312	25107	24903.6	24889.8	27710.5	24896.6	24889.8	44184.2
	338.974	44396.4	26115	24807.8	25672.2	33450.6	30102.8	24940.3	24816.7	24807.8	27411.4	24813.6	24807.8	43668.2
	338.874	44099.7	26124.7	24726.8	25911.2	33978.3	29131.1	24806	24732.3	24726.7	27126.1	24731.6	24726.6	43455
	338.774	43316	26146.3	24648.8	26251.1	34416.9	28342.8	24695.2	24652	24648.5	26856.3	24652.7	24648.5	43474.4
	338.674	43877.2	26175.2	24568.3	26710.7	34738.2	27692.5	24594.6	24569.8	24567.6	26596.1	24571.2	24567.6	43675.8
	338.574	44056	26214.4	24486.9	27322.1	34925.4	27148.1	24501	24487	24485.7	26346.5	24488.7	24485.6	44035
	338.474	44412.3	26264.8	24404.3	28107.2	34964.6	26685.6	24410.4	24402.7	24401.8	26106.4	24404.5	24401.8	44535.8
	338.374	44372.9	26329.6	24322.5	29095.8	34851.7	26289.1	24322.6	24318.4	24317.9	25877	24320.1	24317.9	45183.8
	338.274	45915.5	26404.3	24235.7	30312.7	34581.3	25938.5	24229.5	24227.3	24227	25651.1	24228.9	24227	45993.1
	338.174	46190.8	26496.6	24150.3	31792.6	34167.4	25629.3	24136	24134.8	24134.7	25433.6	24136.2	24134.7	46999.6
	338.074	47418.9	26605.8	24064.7	33540.6	33621	25348.7	24037.4	24036.8	24036.8	25219.8	24038.1	24036.8	48218.9
	337.974	48893.2	26734	23981	35562.5	32961.5	25089.2	23932.6	23932.3	23932.2	25008.4	23933.3	23932.2	49677
	337.874	50211.2	26886.1	23905.7	37857.7	32212.1	24846.5	23821.9	23821.7	23821.7	24799.6	23822.7	23821.7	51400.2
	337.774	52760	27061.5	23841.4	40395.3	31394.4	24611.5	23700.1	23700	23700	24587.4	23700.8	23700	53392.4
	337.674	55535.1	27265.3	23801.1	43118.2	30532.9	24380.2	23566.2	23566.1	23566.1	24370.3	23566.8	23566.1	55638.1
	337.574	58552.7	27504.5	23801.2	45953.4	29649.5	24148.8	23419	23419	23419	24146.7	23419.6	23419	58109.6
	337.474	61729.1	27786.7	23870.5	48802.4	28763.8	23914.3	23257.9	23257.9	23257.9	23915.6	23258.4	23257.9	60764.4
	337.374	64876.8	28122.7	24046.1	51539.9	27892.6	23675.2	23082.9	23082.9	23082.9	23676.5	23083.3	23082.9	63539.1
	337.274	67902.9	28526.3	24384.7	54032.8	27049.4	23430.5	22894.4	22894.4	22894.4	23429.5	22894.7	22894.4	66381.6
	337.174	71134.8	29013.1	24957.2	56142.5	26242.3	23178.2	22691.5	22691.5	22691.5	23173.2	22691.8	22691.5	69249.4
	337.074	73652	29609.6	25863.1	57722.6	25480.1	22920.3	22477.2	22477.2	22477.2	22910.3	22477.4	22477.2	72120.2
	336.974	75924.4	30341.7	27230.2	58663.9	24766.2	22656.8	22252.4	22252.4	22252.4	22641.3	22252.6	22252.4	75038.1
	336.874	78512.1	31241.3	29202.6	58902.2	24099.4	22385.8	22015.8	22015.8	22015.8	22364.5	22016	22015.8	78116.7
	336.774	80849.5	32352.5	31979.5	58407.3	23478.7	22107.7	21768.4	21768.4	21768.4	22080.7	21768.6	21768.4	81564.4
	336.674	84252.4	33726.7	35736.7	57166.9	22896.3	21817.5	21505.7	21505.7	21505.7	21784.9	21505.8	21505.7	85600.8
	336.574	89540.4	35435.1	40720.9	55252.8	22340.5	21506.8	21219.5	21219.5	21219.5	21468.9	21219.6	21219.5	90627.4
	336.474	95709.5	37563	47073.9	52772.9	21801.9	21171.4	20906.3	20906.3	20906.3	21128.7	20906.4	20906.3	96980.5
	336.374	104818	40220.9	54951.9	49839.7	21262.7	20798.5	20553.4	20553.4	20553.4	20751.5	20553.5	20553.4	105058
	336.274	114760	43564.8	64280.2	46580.3	20714	20384.3	20157.2	20157.2	20157.2	20333.5	20157.3	20157.2	115071
	336.174	127381	47795.1	74793.1	43134	20139.6	19917.1	19706.3	19706.3	19706.3	19862.9	19706.4	19706.3	127110
	336.074	141667	53185.1	85831.1	39618.8	19527.7	19389.3	19193.4	19193.4	19193.4	19332.3	19193.5	19193.4	140917
	335.974	156100	60038.7	96343	36137	18873.4	18800.1	18617.7	18617.7	18617.7	18740.8	18617.7	18617.7	155844
	335.874	170376	68712.9	104935	32779.4	18173.4	18149.6	17979.5	17979.5	17979.5	18088.4	17979.5	17979.5	170941
	335.774	184909	79539	110179	29595.3	17423.3	17436.3	17277.5	17277.5	17277.5	17373.7	17277.5	17277.5	185160
	335.674	197868	92712.1	110944	26621.3	16626.8	16666.6	16518	16518	16518	16603	16518.1	16518	197584
	335.574	208400	107996	107038	23879.9	15791.5	15850.2	15711.1	15711.1	15711.1	15786	15711.1	15711.1	207786
	335.474	215236	124370	98950	21396.7	14930.9	15002.5	14872	14872	14872	14938	14872	14872	215228
	335.374	220316	139853	88061.1	19150.5	14050.9	14130.5	14008.1	14008.1	14008.1	14066.1	14008.1	14008.1	219272
	335.274	218880	151646	75800.7	17146	13177.4	13261.6	13146.5	13146.5	13146.5	13197.4	13146.5	13146.5	218497
	335.174	210343	156690	63522.5	15387.2	12339.4	12425.5	12317.2	12317.2	12317.2	12361.9	12317.2	12317.2	211140
	335.074	195583	153004	52167.8	13879.3	11562.2	11648.6	11546.5	11546.5	11546.5	11585.6	11546.5	11546.5	196116
	334.974	173269	140960	42256.3	12616.7	10877.5	10962.6	10866.4	10866.4	10866.4	10900.6	10866.4	10866.4	174242
	334.874	147940	123176	33998.6	11586.5	10297.7	10380.8	10290	10290	10290	10319.9	10290	10290	148309
	334.774	120804	103271	27363.8	10773.8	9830.57	9911.08	9825.21	9825.21	9825.21	9851.29	9825.22	9825.21	121875
	334.674	96668.9	84292.2	22182.9	10147.8	9463.68	9541.23	9460	9460	9460	9482.72	9460.01	9460	97810.6
	334.574	75700.9	67942.1	18250	9673.96	9183.94	9258.35	9181.44	9181.44	9181.44	9201.2	9181.44	9181.44	77602.4
	334.474	59243.2	54694.5	15314.9	9319.08	8972.6	9043.8	8970.91	8970.91	8970.91	8988.07	8970.91	8970.91	61478.3
	334.374	47334.7	44345.4	13178.8	9052.8	8810.7	8878.71	8809.57	8809.57	8809.57	8824.46	8809.58	8809.57	49043.1
	334.274	37873.2	36418.4	11638.9	8855.87	8688.1	8752.99	8687.35	8687.35	8687.35	8700.25	8687.35	8687.35	39617.8
	334.174	31885.2	30413.9	10555.9	8705.07	8590.29	8652.16	8589.8	8589.8	8589.8	8600.95	8589.8	8589.8	32569.3
	334.074	26784.7	25847.4	9797.4	8591.09	8513.6	8572.58	8513.28	8513.28	8513.28	8522.92	8513.28	8513.28	27278.6
	333.974	23159.5	22354.2	9278.03	8503.63	8451.9	8508.12	8451.69	8451.69	8451.69	8460	8451.69	8451.69	23297.5
	333.874	20526.4	19662.1	8922.65	8435.31	8401.04	8454.65	8400.91	8400.91	8400.91	8408.07	8400.91	8400.91	20279.2
	333.774	18518.3	17568.9	8682.49	8380.84	8358.45	8409.58	8358.36	8358.36	8358.36	8364.52	8358.36	8358.36	17973
	333.674	16860.1	15933.2	8520.36	8337.1	8322.66	8371.46	8322.61	8322.61	8322.61	8327.9	8322.61	8322.61	16199.7
	333.574	15200.7	14637.2	8412.18	8302.93	8293.72	8340.31	8293.68	8293.68	8293.68	8298.22	8293.68	8293.68	14816.2
	333.474	14272.7	13599.4	8338.38	8274.39	8268.56	8313.06	8268.54	8268.54	8268.54	8272.42	8268.54	8268.54	13723.5
	333.374	13451.3	12761	8287.07	8250.4	8246.76	8289.29	8246.74	8246.74	8246.74	8250.07	8246.74	8246.74	12850.9
	333.274	12508.8	12079.3	8251.77	8231.07	8228.83	8269.51	8228.82	8228.82	8228.82	8231.66	8228.82	8228.82	12148.1
	333.174	11759.8	11521.9	8226.73	8215.34	8213.98	8252.9	8213.97	8213.97	8213.97	8216.4	8213.97	8213.97	11577.4
	333.074	11463.6	11059.6	8207.31	8201.13	8200.31	8237.58	8200.31	8200.31	8200.31	8202.37	8200.31	8200.31	11106.7
	332.974	11005.6	10674.1	8192.26	8189	8188.51	8224.21	8188.51	8188.51	8188.51	8190.27	8188.51	8188.51	10715.9
	332.874	10674.5	10350.5	8180.04	8178.34	8178.06	8212.27	8178.05	8178.05	8178.05	8179.55	8178.05	8178.05	10388.5
	332.774	10191.2	10078	8170.61	8169.76	8169.59	8202.41	8169.59	8169.59	8169.59	8170.86	8169.59	8169.59	10113.3
	332.674	9836.39	9847.33	8163.1	8162.68	8162.58	8194.07	8162.58	8162.58	8162.58	8163.65	8162.58	8162.58	9880.52
	332.574	9618.53	9650.22	8156.72	8156.51	8156.45	8186.69	8156.45	8156.45	8156.45	8157.37	8156.45	8156.45	9681.68
	332.474	9298.64	9481.47	8151.78	8151.68	8151.65	8180.69	8151.65	8151.65	8151.65	8152.42	8151.65	8151.65	9511.44
	332.374	9096.56	9336.07	8147.74	8147.7	8147.68	8175.58	8147.68	8147.68	8147.68	8148.33	8147.68	8147.68	9364.7
	332.274	8995.67	9210.08	8144.14	8144.12	8144.11	8170.94	8144.11	8144.11	8144.11	8144.66	8144.11	8144.11	9237.49
	332.174	8703.08	9101.28	8141.77	8141.77	8141.76	8167.57	8141.76	8141.76	8141.76	8142.22	8141.76	8141.76	9127.57
	332.074	8522.88	9006.6	8140.16	8140.16	8140.16	8165	8140.16	8140.16	8140.16	8140.55	8140.16	8140.16	9031.84
	331.974	8573.28	8923.07	8138.34	8138.34	8138.34	8162.25	8138.34	8138.34	8138.34	8138.66	8138.34	8138.34	8947.32
	331.874	8439.85	8849.81	8137.07	8137.07	8137.07	8160.1	8137.07	8137.07	8137.07	8137.34	8137.07	8137.07	8873.12
	331.774	8242.91	8785.8	8136.62	8136.62	8136.62	8158.82	8136.62	8136.62	8136.62	8136.85	8136.62	8136.62	8808.23
	331.674	8277.09	8728.86	8136.03	8136.03	8136.03	8157.43	8136.03	8136.03	8136.03	8136.22	8136.03	8136.03	8750.45
	331.574	8248.61	8678.23	8135.56	8135.56	8135.56	8156.2	8135.56	8135.56	8135.56	8135.72	8135.56	8135.56	8699.02
	331.474	7880.97	8378.85	7880.97	7880.97	7880.97	7900.89	7880.97	7880.97	7880.97	7881.1	7880.97	7880.97	8398.9
	331.374	7932.47	8390.24	7932.47	7932.47	7932.47	7951.69	7932.47	7932.47	7932.47	7932.58	7932.47	7932.47	8409.57
	331.274	7934.48	8356.31	7934.48	7934.48	7934.48	7953.04	7934.48	7934.48	7934.48	7934.57	7934.48	7934.48	8374.96
	331.174	7830.37	8219.86	7830.37	7830.37	7830.37	7848.3	7830.37	7830.37	7830.37	7830.45	7830.37	7830.37	8237.86
	331.074	7821.51	8181.79	7821.51	7821.51	7821.51	7838.83	7821.51	7821.51	7821.51	7821.57	7821.51	7821.51	8199.18
	330.974	7710.07	8043.94	7710.07	7710.07	7710.07	7727.31	7710.07	7710.07	7710.07	7710.12	7710.07	7710.07	8061.24
	330.874	7610.72	7920.65	7610.72	7610.72	7610.72	7627.36	7610.72	7610.72	7610.72	7610.76	7610.72	7610.72	7937.34
	330.774	7722.01	8010.22	7722.01	7722.01	7722.01	7738.06	7722.01	7722.01	7722.01	7722.05	7722.01	7722.01	8026.3
	330.674	7518.27	7786.69	7518.27	7518.27	7518.27	7533.71	7518.27	7518.27	7518.27	7518.3	7518.27	7518.27	7802.17
	330.574	7429.45	7679.83	7429.45	7429.45	7429.45	7444.3	7429.45	7429.45	7429.45	7429.48	7429.45	7429.45	7694.7
	330.474	7402.48	7636.35	7402.48	7402.48	7402.48	7416.73	7402.48	7402.48	7402.48	7402.5	7402.48	7402.48	7650.62
	330.374	7394.96	7613.73	7394.96	7394.96	7394.96	7408.79	7394.96	7394.96	7394.96	7394.98	7394.96	7394.96	7627.57
	330.274	7230.49	7435.42	7230.49	7230.49	7230.49	7243.97	7230.49	7230.49	7230.49	7230.51	7230.49	7230.49	7448.9
	330.174	7170.47	7362.67	7170.47	7170.47	7170.47	7183.59	7170.47	7170.47	7170.47	7170.48	7170.47	7170.47	7375.8
	0.5 sccm H2, 50 sccm Ar
	Binding energy	measured	Pd0_5/2	Pddelta+_5/2	Pd2+_5/2	Pd4+_5/2	Pd0_3/2	Pddelta+_3/2	Pd2+_3/2	Pd4+_3/2	plasmonloss	plasmonloss	background	envelope
	355.723	39386.3	39404.2	39386.3	39386.3	39386.3	39412.3	39386.3	39386.3	39386.3	39386.3	39386.3	39386.3	39430.3
	355.623	38937.7	38955.9	38937.7	38937.7	38937.7	38964.3	38937.7	38937.7	38937.7	38937.7	38937.8	38937.7	38982.5
	355.523	39306.4	39324.8	39306.4	39306.4	39306.4	39333.5	39306.4	39306.4	39306.4	39306.4	39306.4	39306.4	39351.9
	355.423	39121.2	39139.8	39121.2	39121.2	39121.2	39148.8	39121.2	39121.2	39121.2	39121.2	39121.2	39121.2	39167.5
	355.323	38683.9	38702.8	38683.9	38683.9	38683.9	38712	38683.9	38683.9	38683.9	38683.9	38683.9	38683.9	38730.9
	355.223	38617.5	38636.6	38617.5	38617.5	38617.5	38646.1	38617.5	38617.5	38617.5	38617.5	38617.5	38617.5	38665.3
	355.123	38789.7	38809.2	38789.7	38789.7	38789.7	38818.9	38789.7	38789.7	38789.7	38789.7	38789.8	38789.7	38838.4
	355.023	38771.3	38791	38771.3	38771.3	38771.3	38801	38771.3	38771.3	38771.3	38771.3	38771.4	38771.3	38820.8
	354.923	39086.4	39106.4	39086.4	39086.4	39086.4	39116.6	39086.4	39086.4	39086.4	39086.4	39086.5	39086.4	39136.6
	354.823	38135.9	38156.1	38135.9	38135.9	38135.9	38166.6	38135.9	38135.9	38135.9	38135.9	38136	38135.9	38186.9
	354.723	38481.7	38502.2	38481.7	38481.7	38481.7	38513	38481.7	38481.7	38481.7	38481.7	38481.9	38481.7	38533.6
	354.623	38285.9	38306.6	38285.9	38285.9	38285.9	38317.6	38285.9	38285.9	38285.9	38285.9	38286	38285.9	38338.6
	354.523	38102.4	38123.4	38102.4	38102.4	38102.4	38134.7	38102.4	38102.4	38102.4	38102.4	38102.6	38102.4	38155.9
	354.423	38240.7	38157.2	38135.9	38135.9	38135.9	38168.8	38135.9	38135.9	38135.9	38135.9	38136.2	38135.9	38190.3
	354.323	38066.1	38157.1	38135.6	38135.6	38135.6	38169.2	38135.6	38135.6	38135.6	38135.6	38135.9	38135.6	38191.1
	354.223	38192.9	38157.1	38135.3	38135.3	38135.3	38169.6	38135.3	38135.3	38135.3	38135.3	38135.7	38135.3	38191.9
	354.123	38168.5	38157.3	38135.1	38135.1	38135.1	38170.2	38135.1	38135.1	38135.1	38135.1	38135.7	38135.1	38192.9
	354.023	37914.1	38156.6	38134.1	38134.1	38134.1	38169.8	38134.1	38134.1	38134.1	38134.1	38134.8	38134.1	38193
	353.923	38077.2	38156.7	38133.8	38133.8	38133.8	38170.3	38133.8	38133.8	38133.8	38133.8	38134.7	38133.8	38194
	353.823	38272.8	38156.3	38133.2	38133.2	38133.2	38170.3	38133.2	38133.2	38133.2	38133.2	38134.2	38133.2	38194.6
	353.723	37545.1	38153.9	38130.4	38130.4	38130.4	38168.3	38130.4	38130.4	38130.4	38130.4	38131.6	38130.4	38193.1
	353.623	37775.2	38152.6	38128.7	38128.7	38128.7	38167.3	38128.7	38128.7	38128.7	38128.7	38130.2	38128.7	38192.7
	353.523	38008.8	38152.3	38128.1	38128.1	38128.1	38167.5	38128.1	38128.1	38128.1	38128.1	38130	38128.1	38193.6
	353.423	37668	38150.5	38126	38126	38126	38166	38126	38126	38126	38126	38128.3	38126	38192.9
	353.323	37733.2	38149	38124.1	38124.1	38124.1	38164.9	38124.1	38124.1	38124.1	38124.1	38126.9	38124.1	38192.6
	353.223	37742.4	38147.5	38122.3	38122.3	38122.3	38163.8	38122.3	38122.3	38122.3	38122.3	38125.7	38122.3	38192.5
	353.123	37298.3	38143.9	38118.4	38118.4	38118.4	38160.8	38118.4	38118.4	38118.4	38118.4	38122.6	38118.4	38190.6
	353.023	37620.1	38141.9	38116.1	38116.1	38116.1	38159.5	38116.1	38116.1	38116.1	38116.1	38121.1	38116.1	38190.5
	352.923	37692.5	38140.3	38114	38114	38114	38158.6	38114	38114	38114	38114.1	38120.2	38114	38190.9
	352.823	37907.3	38139.8	38113.1	38113.1	38113.1	38158.6	38113.1	38113.1	38113.1	38113.1	38120.4	38113.1	38192.7
	352.723	37583.7	38137.7	38110.6	38110.6	38110.6	38157.2	38110.6	38110.6	38110.6	38110.6	38119.4	38110.6	38193.2
	352.623	37912.3	38137.2	38109.6	38109.6	38109.6	38157.2	38109.6	38109.6	38109.6	38109.6	38120.3	38109.6	38195.5
	352.523	37516.9	38134.8	38106.8	38106.8	38106.8	38155.5	38106.8	38106.8	38106.8	38106.8	38119.6	38106.8	38196.3
	352.423	37062.3	38130.3	38101.9	38101.9	38101.9	38151.6	38101.9	38101.9	38101.9	38101.9	38117.2	38101.9	38195.3
	352.323	37987.5	38130.2	38101.3	38101.3	38101.3	38152.1	38101.3	38101.3	38101.3	38101.3	38119.6	38101.3	38199.2
	352.223	37591.1	38128.2	38098.9	38098.9	38098.9	38150.7	38098.9	38098.9	38098.9	38098.9	38120.6	38098.9	38201.7
	352.123	38011.5	38128.3	38098.5	38098.5	38098.5	38151.3	38098.5	38098.5	38098.5	38098.5	38124.2	38098.5	38206.8
	352.023	37963.6	38128.1	38097.9	38097.9	38097.9	38151.7	38097.9	38097.9	38097.9	38097.9	38128.4	38097.9	38212.4
	351.923	37786.1	38127	38096.4	38096.4	38096.4	38151.3	38096.4	38096.4	38096.4	38096.4	38132.5	38096.4	38218
	351.823	37438.8	38124.4	38093.3	38093.3	38093.3	38149.7	38093.3	38093.3	38093.3	38093.3	38135.9	38093.3	38223.4
	351.723	37946.5	38124.1	38092.6	38092.6	38092.6	38150.6	38092.6	38092.6	38092.6	38092.6	38142.7	38092.6	38232.2
	351.623	38210	38124.1	38092	38092	38092	38151.5	38092	38092	38092	38092.1	38150.8	38092	38242.4
	351.523	38325.2	38123.6	38090.9	38090.9	38090.9	38152	38090.9	38090.9	38090.9	38091	38159.8	38090.9	38253.6
	351.423	37926.9	38123.4	38090.2	38090.2	38090.2	38152.7	38090.2	38090.2	38090.2	38090.2	38170.8	38090.2	38266.7
	351.323	38036.7	38123.7	38089.9	38089.9	38089.9	38154	38089.9	38089.9	38089.9	38090	38184	38089.9	38281.9
	351.223	38139.5	38124	38089.7	38089.7	38089.7	38155.3	38089.7	38089.7	38089.7	38089.8	38199.1	38089.7	38299.2
	351.123	38031.9	38124.3	38089.4	38089.4	38089.4	38156.6	38089.4	38089.4	38089.4	38089.5	38216.6	38089.4	38318.8
	351.023	38269.3	38124	38088.5	38088.5	38088.5	38157.3	38088.5	38088.5	38088.5	38088.7	38236.1	38088.5	38340.5
	350.923	38055.1	38124.5	38088.4	38088.4	38088.4	38158.7	38088.4	38088.4	38088.4	38088.6	38259	38088.4	38365.6
	350.823	38609.6	38122.5	38085.9	38085.9	38085.9	38157.7	38085.9	38085.9	38085.9	38086.1	38282.7	38085.9	38391.4
	350.723	38592	38120.7	38083.5	38083.5	38083.5	38156.9	38083.5	38083.5	38083.5	38083.7	38310.1	38083.5	38421
	350.623	38166.8	38120.9	38083.1	38083.1	38083.1	38158.3	38083.1	38083.1	38083.1	38083.4	38343.8	38083.1	38457.2
	350.523	38644	38118.8	38080.4	38080.4	38080.4	38158	38080.4	38080.4	38080.4	38080.8	38379.4	38080.4	38495.9
	350.423	38930.7	38115.3	38076.3	38076.3	38076.3	38156.4	38076.3	38076.3	38076.3	38076.8	38418.4	38076.3	38538
	350.323	38851.7	38112.4	38072.6	38072.6	38072.6	38155.1	38072.6	38072.6	38072.6	38073.2	38462.9	38072.6	38585.8
	350.223	39070.8	38108.4	38067.9	38067.9	38067.9	38152.8	38067.9	38067.9	38067.9	38068.6	38513	38067.9	38639.2
	350.123	39161.9	38104	38062.7	38062.7	38062.7	38150	38062.7	38062.7	38062.7	38063.5	38568.9	38062.7	38698.5
	350.023	39076.7	38099.9	38057.8	38057.8	38057.8	38147.6	38057.8	38057.8	38057.8	38058.9	38632	38057.8	38765
	349.923	39185.7	38095.3	38052.4	38052.4	38052.4	38142.8	38052.4	38052.4	38052.4	38053.7	38702	38052.4	38836.6
	349.823	39120.7	38091	38047.3	38047.3	38047.3	38140.2	38047.3	38047.3	38047.3	38048.9	38781.2	38047.3	38919.3
	349.723	39593.2	38084.4	38039.9	38039.9	38039.9	38135.5	38039.9	38039.9	38039.9	38041.8	38867.2	38039.9	39009.1
	349.623	39757.1	38077	38031.8	38031.8	38031.8	38130	38031.8	38031.8	38031.8	38034	38961.8	38031.8	39107.6
	349.523	39705.7	38069.7	38023.8	38023.8	38023.8	38124.9	38023.8	38023.8	38023.8	38026.4	39066.6	38023.8	39216.4
	349.423	40036.5	38060.9	38014.2	38014.2	38014.2	38118.2	38014.2	38014.2	38014.2	38017.4	39180.9	38014.2	39335
	349.323	40220.7	38051.2	38003.6	38003.6	38003.6	38110.8	38003.6	38003.6	38003.6	38007.4	39306.7	38003.6	39465.2
	349.223	40639.9	38039.3	37991	37991	37991	38101.4	37991	37991	37991	37995.6	39442.2	37991	39605.4
	349.123	40556.1	38028.1	37978.8	37978.8	37978.8	38092.5	37978.8	37978.8	37978.8	37984.2	39590.2	37978.8	39758.6
	349.023	40263.1	38018.2	37967.9	37967.9	37967.9	38085.1	37967.9	37967.9	37967.9	37974.3	39752.2	37967.9	39926.2
	348.923	40756	38006	37954.6	37954.6	37954.6	38075.4	37954.6	37954.6	37954.6	37962.2	39926.7	37954.6	40106.6
	348.823	41205.7	37991.5	37939.1	37939.1	37939.1	38063.7	37939.1	37939.1	37939.1	37948.1	40111.9	37939.1	40298.1
	348.723	40896.4	37978.5	37924.9	37924.9	37924.9	38053.6	37924.9	37924.9	37924.9	37935.5	40311.5	37924.9	40504.3
	348.623	41378.1	37963.1	37908.4	37908.4	37908.4	38041.2	37908.4	37908.4	37908.5	37920.9	40521.2	37908.4	40721.2
	348.523	41210.9	37948.4	37892.7	37892.7	37892.7	38029.8	37892.7	37892.7	37892.7	37907.4	40745.1	37892.7	40952.6
	348.423	41753.6	37931.1	37874.3	37874.3	37874.3	38015.9	37874.3	37874.3	37874.3	37891.5	40977.8	37874.3	41193.5
	348.323	42024.7	37912.3	37854.4	37854.4	37854.4	38000.8	37854.4	37854.4	37854.5	37874.7	41218.9	37854.4	41443.4
	348.223	41819.2	37894.5	37835.5	37835.5	37835.5	37986.8	37835.5	37835.5	37835.6	37859.2	41469.1	37835.5	41703.1
	348.123	41856.1	37876.3	37816.3	37816.3	37816.3	37972.8	37816.3	37816.3	37816.5	37843.9	41725.5	37816.3	41969.8
	348.023	42342.1	37855.8	37794.7	37794.7	37794.7	37956.7	37794.7	37794.7	37795	37826.9	41983.3	37794.7	42238.8
	347.923	42564	37834.1	37772	37772	37772	37939.6	37772	37772	37772.3	37809.3	42240.3	37772	42507.9
	347.823	42870.8	37811.3	37747.6	37747.6	37747.6	37921.2	37747.6	37747.6	37748.2	37791	42492.8	37747.6	42774.1
	347.723	43013.2	37787.7	37722.5	37722.5	37722.5	37902.4	37722.5	37722.5	37723.3	37772.8	42738	37722.5	43034.3
	347.623	43118.1	37763.5	37696.7	37696.7	37696.7	37883.2	37696.7	37696.7	37698	37754.9	42969.9	37696.7	43282.6
	347.523	43092	37739.3	37671	37671	37671	37864.4	37671	37671	37672.8	37738.2	43186.1	37671	43516.9
	347.423	43619.1	37712.4	37642.6	37642.6	37642.6	37843.3	37642.6	37642.6	37645.2	37720.1	43379.8	37642.6	43730.6
	347.323	43657.6	37685.2	37613.9	37613.9	37613.9	37822.3	37613.9	37613.9	37617.7	37703.1	43549.1	37613.9	43922.1
	347.223	44472.7	37654.1	37581.1	37581.1	37581.1	37797.7	37581.1	37581.1	37586.7	37683.8	43683	37581.1	44080.6
	347.123	44414	37623	37548.5	37548.5	37548.5	37773.6	37548.5	37548.5	37556.4	37666.3	43783	37548.5	44208.3
	347.023	44831.5	37589.8	37513.8	37513.8	37513.8	37747.9	37513.8	37513.8	37524.9	37648.7	43845.5	37513.8	44301.7
	346.923	44309.3	37558.9	37481.3	37481.3	37481.3	37725	37481.3	37481.3	37496.9	37635.6	43872.8	37481.3	44363.9
	346.823	44826.8	37525.3	37446.2	37446.2	37446.2	37700	37446.2	37446.2	37467.9	37622.3	43856.2	37446.2	44386.8
	346.723	44467.7	37493.4	37412.7	37412.7	37412.7	37677.1	37412.7	37412.7	37442.6	37613.3	43797.6	37412.7	44373.1
	346.623	44166.7	37462.8	37380.5	37380.5	37380.5	37656.2	37380.5	37380.5	37421.3	37608.6	43701.4	37380.5	44328.3
	346.523	44819.1	37429.6	37345	37345	37345	37632.6	37345	37345	37400.2	37603.9	43564.5	37345	44251
	346.423	44805.2	37396.3	37309.4	37309.4	37309.4	37609.7	37309.4	37309.4	37383.6	37602.8	43392.3	37309.4	44147.2
	346.323	44051.2	37366.4	37277.2	37277.2	37277.2	37591	37277.2	37277.2	37376	37609.4	43186.8	37277.2	44021
	346.223	44164.7	37335.9	37244.3	37244.3	37244.3	37572.4	37244.3	37244.4	37374.8	37619.9	42953.1	37244.3	43878.8
	346.123	43944.8	37306.2	37212.3	37212.3	37212.3	37555.7	37212.3	37212.4	37383.1	37636.1	42696.6	37212.3	43728.4
	346.023	42918.4	37281.3	37185.1	37185.1	37185.1	37544.7	37185.1	37185.2	37407	37662.3	42425.3	37185.1	43580.4
	345.923	43048.5	37255.6	37157.1	37157.1	37157.1	37534	37157.1	37157.4	37443.1	37693.6	42136.9	37157.1	43435
	345.823	43088.1	37229.6	37128.8	37128.8	37128.8	37524.2	37128.8	37129.2	37494	37730.8	41837.4	37128.8	43301.3
	345.723	42770.5	37204.9	37101.8	37101.8	37101.8	37517	37101.8	37102.6	37564.2	37776.2	41533.2	37101.8	43188.8
	345.623	42782.4	37180.1	37074.7	37074.7	37074.7	37511	37074.7	37075.9	37654.8	37828.8	41226.1	37074.7	43103.1
	345.523	42750.5	37155.3	37047.7	37047.7	37047.7	37506.6	37047.7	37049.5	37768.9	37889.3	40920	37047.7	43051.3
	345.423	42118.1	37133.4	37023.4	37023.4	37023.4	37506.7	37023.4	37026.4	37911.9	37961.1	40621	37023.4	43043.4
	345.323	42484.5	37110.4	36997.4	36997.4	36997.4	37506.8	36997.4	37002	38081.7	38040.2	40326.7	36997.4	43080.8
	345.223	42501.7	37087.7	36971.1	36971.1	36971.1	37508.6	36971.1	36978.2	38281.8	38129.5	40040.5	36971.1	43170.8
	345.123	42797.6	37063.5	36943.3	36943.3	36943.3	37511.1	36943.3	36954.1	38512.2	38227.6	39762.7	36943.3	43314.8
	345.023	42698.7	37039.7	36915.8	36915.8	36915.8	37516.4	36915.8	36932.1	38775.1	38336.9	39498.2	36915.8	43519.4
	344.923	43100.5	37013.8	36886.3	36886.3	36886.3	37522.2	36886.3	36910.7	39067	38455.8	39243.8	36886.3	43781.7
	344.823	43214.5	36987.2	36856.1	36856.1	36856.1	37530.3	36856.1	36892	39386.6	38585.9	39001.4	36856.1	44102.9
	344.723	43891.1	36954.5	36822.5	36822.5	36822.5	37538.3	36822.5	36874.8	39727.2	38725.2	38768.5	36822.5	44475.9
	344.623	44030.4	36923.7	36788.1	36788.1	36788.1	37549	36788.1	36863.8	40084.1	38876.7	38549.1	36788.1	44906
	344.523	45033.1	36888.2	36748.7	36748.7	36748.7	37558.9	36748.8	36856.9	40444.3	39036.6	38338.3	36748.7	45379.5
	344.423	45833.3	36848.8	36705.4	36705.4	36705.4	37569.2	36705.4	36857.9	40798.3	39206.1	38136.1	36705.4	45889.6
	344.323	46146.5	36807.8	36660.3	36660.3	36660.3	37582.8	36660.4	36873	41136	39387.6	37944.3	36660.3	46430.1
	344.223	46675.9	36764.3	36612.5	36612.5	36612.5	37599.2	36612.7	36906.4	41442.9	39580.6	37762.1	36612.5	46993.2
	344.123	46993.1	36719.2	36562.9	36562.9	36562.9	37620.3	36563.3	36964.5	41706.3	39786	37590.5	36562.9	47572.4
	344.023	47799.7	36670.2	36509.3	36509.3	36509.3	37644.4	36510.1	37051.2	41910.7	40000.5	37425.2	36509.3	48156.6
	343.923	48630.4	36617.2	36451.4	36451.4	36451.4	37672.4	36453	37174	42044.5	40223.3	37265.6	36451.4	48741.4
	343.823	49154.9	36561.6	36390.8	36390.8	36390.8	37706.8	36393.6	37343.2	42100.1	40454.9	37112.6	36390.8	49328.1
	343.723	50177.5	36501	36325	36325	36325	37746.4	36330.2	37567.6	42069.4	40691.8	36964.3	36325	49920.8
	343.623	50570.7	36438.5	36257	36257	36257	37795.7	36266.5	37857.7	41953.7	40935.2	36821.8	36257	50527.2
	343.523	50897.9	36374.3	36187.1	36187.1	36187.1	37856.8	36203.9	38223	41755.5	41183.8	36684.8	36187.1	51159.4
	343.423	51960.5	36305	36111.8	36111.8	36111.8	37928.4	36141.1	38668.3	41476.2	41431.6	36549.1	36111.8	51828.8
	343.323	52832	36231.4	36032	36032	36032	38013.7	36082.1	39204	41127.6	41677	36415.8	36032	52559.8
	343.223	54255.7	36150.9	35945	35945	35945	38113.1	36029.5	39828.7	40719.3	41914.4	36281.2	35945	53367.1
	343.123	54576.3	36068.8	35856.1	35856.1	35856.1	38235.2	35995.6	40544.9	40269.7	42145.2	36149.7	35856.1	54272.8
	343.023	55787.2	35980.8	35760.9	35760.9	35761	38380	35987.7	41341.2	39788.4	42361.3	36016.8	35760.9	55290.8
	342.923	56440.9	35889.6	35662.2	35662.2	35662.3	38555.4	36024.2	42207	39291.2	42561.5	35884.7	35662.2	56440.4
	342.823	57396.8	35793.6	35558.5	35558.5	35558.7	38766.3	36126.2	43118.3	38788.7	42740.1	35751.7	35558.5	57734.4
	342.723	59070.9	35689.6	35446.2	35446.2	35446.5	39017.6	36322.6	44038.9	38287.8	42889.7	35613.6	35446.2	59182.7
	342.623	60954.3	35576.4	35324.5	35324.5	35324.9	39317.3	36652.1	44929.9	37795.7	43004.9	35469.1	35324.5	60799.1
	342.523	62665.9	35454.9	35193.9	35193.9	35194.7	39678.2	37175.8	45748.7	37319.5	43082.6	35318.5	35193.9	62615.4
	342.423	65095.3	35321.7	35051.2	35051.2	35052.3	40111.8	37953.5	46440	36860	43115.8	35158.5	35051.2	64655
	342.323	66878.5	35179.7	34899.3	34899.3	34900.9	40639.9	39086.9	46963	36422.6	43104.1	34991.5	34899.3	66993.6
	342.223	69849.3	35023.3	34732.5	34732.5	34734.8	41280.9	40661.6	47273.7	36002.4	43039.2	34811.4	34732.5	69700.2
	342.123	72322	34854.9	34553	34553	34556.5	42069.9	42808.1	47345.2	35602	42921.4	34620.5	34553	72907.4
	342.023	76502.4	34666.3	34352.8	34352.8	34357.8	43037.8	45628.9	47148.8	35211.1	42738.7	34410.3	34352.8	76730.2
	341.923	81391.2	34454	34128.2	34128.2	34135.4	44231.9	49231.7	46678.2	34824	42489	34177.3	34128.2	81323.9
	341.823	87302.3	34213	33874.4	33874.4	33884.6	45714.1	53675	45951.3	34433.3	42168.5	33916.1	33874.4	86835
	341.723	93040.4	33944.2	33592	33592	33606.5	47571.5	58926.3	44997.7	34036.9	41779.4	33627.2	33592	93345.8
	341.623	100338	33640	33273.4	33273.4	33293.8	49908.8	64818.6	43848.9	33624.5	41316.1	33303.2	33273.4	100840
	341.523	108101	33298	32916.2	32916.2	32944.6	52870.2	70965	42544.3	33190.8	40778.9	32941.4	32916.2	109120
	341.423	116635	32914.4	32516.5	32516.6	32555.8	56641.4	76750.4	41132.8	32729.5	40167.2	32537.8	32516.5	117813
	341.323	124988	32490.1	32075.1	32075.2	32129	61429.3	81410.8	39658.6	32238.8	39485.5	32092.9	32075.1	126409
	341.223	132774	32027.4	31594.5	31594.5	31667.6	67466.7	84097.1	38162.2	31719.2	38740.2	31609.3	31594.5	134329
	341.123	141396	31522.5	31070.3	31070.3	31168.9	74945.7	84276.5	36671.7	31164.6	37931.3	31082.8	31070.3	141272
	341.023	147403	30987.5	30515	30515	30646.8	83937.4	81787.6	35223.2	30585.6	37075.3	30525.4	30515	147164
	340.923	153031	30424.3	29930.2	29930.2	30104.8	94196.1	77018.7	33831.3	29982.6	36177.2	29938.8	29930.2	152163
	340.823	157256	29839.6	29322.4	29322.5	29551.8	104962	70694.7	32509.9	29361.1	35248.7	29329.6	29322.4	156241
	340.723	158656	29246.8	28705	28705.2	29003.9	114818	63647.1	31274.1	28733.3	34306.8	28711	28705	158806
	340.623	157904	28656.2	28088.3	28088.6	28474.3	121888	56604.6	30134.9	28108.8	33365	28093.2	28088.3	158708
	340.523	154219	28082.1	27486.2	27486.8	27980.5	124326	50085.9	29095.9	27501	32440.3	27490.3	27486.2	154600
	340.423	145780	27547.3	26921.5	26922.4	27549.6	121067	44366.3	28171.6	26932.1	31557.9	26924.9	26921.5	145667
	340.323	133015	27072.9	26415.1	26416.5	27206.2	112501	39589.9	27373.7	26422.6	30741	26417.8	26415.1	132420
	340.223	117508	26672.3	25980.3	25982.6	26967.6	100433	35718.4	26707.4	25985.5	30004.7	25982.5	25980.3	116612
	340.123	102525	26343.8	25614.9	25618.5	26836	87218.3	32682	26160.4	25618.5	29348.4	25616.7	25614.9	100524
	340.023	88184.8	26084.7	25316.2	25322	26812.3	74742.9	30350.1	25720.6	25318.7	28770.6	25317.7	25316.2	85909.8
	339.923	75088.5	25889.7	25078.6	25087.5	26894.3	64009.4	28602.6	25374.7	25080.3	28266.6	25079.8	25078.6	73656
	339.823	64837.9	25745.8	24888.8	24902.5	27071	55297.5	27314.6	25103.1	24890	27824.5	24889.8	24888.8	63928
	339.723	57239.2	25641	24734.4	24755.1	27331	48465.5	26374.6	24888.1	24735.2	27431.4	24735.2	24734.4	56481.8
	339.623	51556.8	25566.6	24606.4	24637.4	27664.6	43203.1	25698.4	24715.4	24606.9	27078.4	24607	24606.4	50926.8
	339.523	47140.8	25517.1	24498.8	24544.7	28062.9	39188.4	25212	24575.1	24499.2	26759.7	24499.3	24498.8	46868
	339.423	44538.1	25484.5	24403.2	24470.4	28511.8	36111.8	24862.5	24456	24403.4	26466.4	24403.6	24403.2	43945.2
	339.323	42368.3	25467.3	24317.4	24415.1	29000.7	33739.2	24607.3	24353.6	24317.5	26196.4	24317.7	24317.4	41875.7
	339.223	40563.7	25464.4	24239.9	24380	29516.4	31894.9	24420.2	24264.4	24239.9	25947.5	24240.1	24239.8	40449.2
	339.123	39512.4	25473	24167	24365.5	30040.4	30445.8	24277	24183.4	24167	25715.8	24167.2	24166.9	39499.5
	339.023	38885.1	25492	24096.8	24374.8	30552.7	29293.7	24162.7	24107.6	24096.7	25498.6	24096.8	24096.7	38902.3
	338.923	38548	25520.8	24028	24414	31032.3	28367.3	24066.6	24034.8	24027.7	25294.2	24027.8	24027.7	38564.3
	338.823	38168	25560.7	23960.7	24490.2	31459.2	27614.7	23982.7	23964.8	23960.2	25102.5	23960.3	23960.2	38414.2
	338.723	38368.7	25610.2	23892.5	24609.7	31810.3	26992.1	23904.2	23894.4	23891.4	24920.1	23891.5	23891.4	38393.7
	338.623	38170.3	25672.7	23825.2	24785	32069.2	26472.6	23830.4	23825.1	23823.3	24748	23823.3	23823.3	38465.6
	338.523	38415.1	25747.8	23757.3	25028.6	32218.9	26032.1	23757.5	23754.8	23753.6	24583.4	23753.7	23753.6	38605.3
	338.423	38699.9	25837.3	23689.2	25353.1	32248.5	25653.8	23684.4	23683	23682.3	24425.4	23682.3	23682.3	38798.9
	338.323	39028.8	25943.1	23621.5	25771.2	32152.9	25324.7	23610.1	23609.5	23609	24273.4	23609	23609	39043.5
	338.223	38815.1	26070.6	23558.8	26299.4	31935.8	25037.8	23537	23536.7	23536.4	24129.4	23536.4	23536.4	39350.6
	338.123	39602.4	26218.1	23498.9	26947.6	31599.3	24780.1	23460	23459.9	23459.7	23987.9	23459.8	23459.7	39733.8
	338.023	40402	26389.4	23446.2	27730	31155.6	24545.5	23379	23379	23378.8	23848.5	23378.9	23378.8	40221.2
	337.923	41089.3	26589.8	23408.1	28649.5	30621.6	24329.5	23294.4	23294.4	23294.3	23711.2	23294.3	23294.3	40838.1
	337.823	41566.8	26825.8	23395.6	29707.7	30016.5	24129.3	23207.1	23207.1	23207.1	23576.4	23207.1	23207.1	41615.9
	337.723	42590.5	27101.3	23422.2	30895.1	29359.9	23939.3	23114.6	23114.6	23114.6	23441.4	23114.6	23114.6	42586.4
	337.623	43841.3	27423.1	23507.6	32197.4	28671	23755.8	23015.6	23015.6	23015.6	23304.4	23015.6	23015.6	43781.3
	337.523	45016.1	27801.4	23686.7	33582.4	27968.8	23577.3	22910.6	22910.6	22910.6	23165.4	22910.6	22910.6	45229
	337.423	46826.1	28245.1	23996.1	35005	27266.9	23398.8	22796.4	22796.5	22796.4	23020.8	22796.5	22796.4	46950.5
	337.323	48865.5	28768	24499.7	36412.1	26577.6	23217.9	22672	22672	22672	22869.2	22672	22672	48984.5
	337.223	51171.6	29389.1	25268.8	37738.7	25910.2	23032.1	22536	22536	22536	22709	22536	22536	51368.2
	337.123	53764.7	30129.5	26408.6	38909.8	25270.8	22838.9	22386.9	22386.9	22386.9	22538.4	22386.9	22386.9	54161.6
	337.023	57227.5	31014.5	28036.8	39854.7	24659.6	22633.5	22220.6	22220.6	22220.6	22353.1	22220.6	22220.6	57449.3
	336.923	61176	32079.2	30301.3	40508.4	24076.5	22412.8	22034.6	22034.6	22034.6	22150.2	22034.6	22034.6	61355.3
	336.823	65994.1	33367.7	33375	40815.9	23517.3	22171.9	21824.8	21824.8	21824.8	21925.5	21824.8	21824.8	66049.4
	336.723	71775.2	34937.4	37417.5	40724.8	22975.8	21905.7	21586.3	21586.3	21586.3	21673.9	21586.3	21586.3	71703.3
	336.623	78704.1	36865.6	42615.8	40231.8	22443.5	21608	21313.7	21313.7	21313.7	21389.8	21313.7	21313.7	78586.1
	336.523	87388.7	39253	49034.6	39344.8	21909.2	21270.1	20998.3	20998.3	20998.3	21064.3	20998.3	20998.3	86884.4
	336.423	96709.9	42229.1	56710.4	38095.9	21364.8	20888.4	20636.9	20636.9	20636.9	20694	20636.9	20636.9	96798.2
	336.323	109685	45953	65380	36516.5	20788.3	20445	20211.8	20211.8	20211.8	20261.2	20211.8	20211.8	108285
	336.223	121788	50653.8	74575	34677	20179.5	19943.5	19726.9	19726.9	19726.9	19769.5	19726.9	19726.9	121164
	336.123	135429	56602.7	83444.6	32645.8	19526.8	19376	19174.6	19174.6	19174.6	19211.3	19174.6	19174.6	134934
	336.023	149356	64124.8	90847.3	30488.1	18825	18740.8	18553.2	18553.2	18553.2	18584.7	18553.2	18553.2	148845
	335.923	161973	73598.6	95561.6	28270.5	18076.5	18043.7	17868.6	17868.6	17868.6	17895.6	17868.6	17868.6	162103
	335.823	174271	85275	96650.2	26048.7	17279.7	17285.6	17122	17122	17122	17145.2	17122	17122	174074
	335.723	184177	99174.8	93715.8	23871.2	16443.1	16477.6	16324.6	16324.6	16324.6	16344.4	16324.6	16324.6	184404
	335.623	194132	114788	87247	21763.5	15564.2	15619.2	15475.8	15475.8	15475.8	15492.7	15475.8	15475.8	193095
	335.523	199523	130806	78171.8	19762	14662.6	14731.8	14597.3	14597.3	14597.3	14611.6	14597.3	14597.3	199760
	335.423	203492	144978	67796.9	17882.6	13743.5	13821.9	13695.6	13695.6	13695.6	13707.8	13695.6	13695.6	203452
	335.323	202045	154409	57239.4	16148.5	12831.3	12915.3	12796.5	12796.5	12796.5	12806.9	12796.5	12796.5	202368
	335.223	194365	156398	47338.8	14578.8	11954.9	12041.6	11929.8	11929.8	11929.8	11938.6	11929.8	11929.8	194602
	335.123	178491	149806	38615.7	13201.4	11152.7	11240.1	11134.7	11134.7	11134.7	11142.2	11134.7	11134.7	179485
	335.023	157809	135725	31269	12026.7	10447.4	10534	10434.6	10434.6	10434.6	10440.9	10434.6	10434.6	158270
	334.923	134501	117156	25307.7	11056.8	9851.34	9936.26	9842.34	9842.34	9842.34	9847.64	9842.34	9842.34	133944
	334.823	110076	97523.3	20628.3	10279	9370.16	9452.67	9363.88	9363.88	9363.88	9368.33	9363.88	9363.88	109802
	334.723	87332.4	79372.2	17040.3	9672.87	8996.05	9075.72	8991.69	8991.69	8991.69	8995.43	8991.69	8991.69	88194.1
	334.623	69229.5	64009.9	14362.5	9204.97	8707.14	8783.74	8704.15	8704.15	8704.15	8707.28	8704.15	8704.15	70254.8
	334.523	54843.1	51667.1	12386.4	8848.48	8485.94	8559.35	8483.91	8483.91	8483.91	8486.53	8483.91	8483.91	56014.2
	334.423	43271.7	42048.6	10970.5	8580.5	8319.22	8389.43	8317.85	8317.85	8317.85	8320.04	8317.85	8317.85	45039.2
	334.323	35009.3	34667.2	9959.55	8377.4	8191.35	8258.42	8190.44	8190.44	8190.44	8192.26	8190.44	8190.44	36694
	334.223	28985.9	29032.6	9253.16	8222.62	8091.78	8155.78	8091.17	8091.17	8091.17	8092.69	8091.17	8091.17	30392.8
	334.123	24990.3	24724.2	8759.96	8101.84	8010.9	8071.96	8010.5	8010.5	8010.5	8011.77	8010.5	8010.5	25628.1
	334.023	21832.7	21417.3	8419.9	8007.52	7944.78	8003.02	7944.52	7944.52	7944.52	7945.57	7944.52	7944.52	22015.5
	333.923	19077.1	18862.6	8187.83	7934.3	7891.55	7947.11	7891.38	7891.38	7891.38	7892.25	7891.38	7891.38	19258.7
	333.823	17045.1	16865.8	8029.13	7876.56	7847.8	7900.81	7847.69	7847.69	7847.69	7848.4	7847.69	7847.69	17130.1
	333.723	15508.7	15290.6	7920.47	7830.3	7811.19	7861.8	7811.12	7811.12	7811.12	7811.71	7811.12	7811.12	15470.5
	333.623	14292.7	14036.4	7844.7	7792.82	7780.22	7828.56	7780.18	7780.18	7780.18	7780.66	7780.18	7780.18	14162.4
	333.523	13240.9	13028.9	7791.68	7762.36	7754.14	7800.32	7754.11	7754.11	7754.11	7754.51	7754.11	7754.11	13121.3
	333.423	12445.6	12212.3	7753.1	7737.03	7731.73	7775.89	7731.72	7731.72	7731.72	7732.04	7731.72	7731.72	12283.5
	333.323	11896.2	11545.9	7723.84	7715.21	7711.85	7754.09	7711.84	7711.84	7711.84	7712.1	7711.84	7711.84	11603.8
	333.223	11225.8	10997.2	7701.66	7697.19	7695.07	7735.49	7695.06	7695.06	7695.06	7695.28	7695.06	7695.06	11046.6
	333.123	10831.9	10541.2	7683.65	7681.41	7680.09	7718.81	7680.09	7680.09	7680.09	7680.27	7680.09	7680.09	10585
	333.023	10503.1	10159.5	7668.5	7667.43	7666.61	7703.71	7666.61	7666.61	7666.61	7666.76	7666.61	7666.61	10199.4
	332.923	10015	9838.77	7656.39	7655.9	7655.4	7690.97	7655.4	7655.4	7655.4	7655.52	7655.4	7655.4	9875.94
	332.823	9826.36	9566.67	7645.54	7645.34	7645.04	7679.15	7645.04	7645.04	7645.04	7645.14	7645.04	7645.04	9601.68
	332.723	9583.99	9334.95	7636.03	7635.96	7635.78	7668.52	7635.78	7635.78	7635.78	7635.86	7635.78	7635.78	9368.2
	332.623	9299.99	9136.97	7627.96	7627.94	7627.84	7659.28	7627.84	7627.84	7627.84	7627.9	7627.84	7627.84	9168.7
	332.523	9124.15	8966.38	7620.76	7620.76	7620.7	7650.9	7620.7	7620.7	7620.7	7620.75	7620.7	7620.7	8996.75
	332.423	8890.4	8819.06	7614.66	7614.67	7614.64	7643.66	7614.64	7614.64	7614.64	7614.68	7614.64	7614.64	8848.19
	332.323	8486.52	8692.26	7610.49	7610.49	7610.47	7638.39	7610.47	7610.47	7610.47	7610.51	7610.47	7610.47	8720.24
	332.223	8548.19	8580.85	7606	7606.01	7606	7632.85	7606	7606	7606	7606.02	7606	7606	8607.75
	332.123	8318.8	8483.84	7602.6	7602.6	7602.6	7628.44	7602.6	7602.6	7602.6	7602.62	7602.6	7602.6	8509.72
	332.023	8077.27	8399.43	7600.33	7600.33	7600.33	7625.22	7600.33	7600.33	7600.33	7600.35	7600.33	7600.33	8424.35
	331.923	8033.23	8324.91	7598.26	7598.27	7598.26	7622.24	7598.26	7598.26	7598.26	7598.28	7598.26	7598.26	8348.91
	331.823	8061.69	8258.55	7596.05	7596.05	7596.05	7619.16	7596.05	7596.05	7596.05	7596.06	7596.05	7596.05	8281.68
	331.723	8064.31	8199.34	7593.82	7593.82	7593.82	7616.1	7593.82	7593.82	7593.82	7593.82	7593.82	7593.82	8221.63
	331.623	7934.96	8146.94	7592.19	7592.19	7592.19	7613.68	7592.19	7592.19	7592.19	7592.19	7592.19	7592.19	8168.44
	331.523	7684.85	8101.13	7591.74	7591.74	7591.74	7612.49	7591.74	7591.74	7591.74	7591.75	7591.74	7591.74	8121.88
	331.423	7731.6	8059.83	7591.08	7591.08	7591.08	7611.1	7591.08	7591.08	7591.08	7591.08	7591.08	7591.08	8079.86
	331.323	7566.65	8023.24	7590.96	7590.96	7590.96	7610.3	7590.96	7590.96	7590.96	7590.97	7590.96	7590.96	8042.58
	331.223	7708.68	7989.81	7590.4	7590.4	7590.4	7609.08	7590.4	7590.4	7590.4	7590.4	7590.4	7590.4	8008.5
	331.123	7718.64	7959.52	7589.79	7589.79	7589.79	7607.84	7589.79	7589.79	7589.79	7589.79	7589.79	7589.79	7977.57
	331.023	7583.92	7932.61	7589.76	7589.76	7589.76	7607.22	7589.76	7589.76	7589.76	7589.76	7589.76	7589.76	7950.07
	330.923	7466.72	7785.19	7466.72	7466.72	7466.72	7484.11	7466.72	7466.72	7466.72	7466.72	7466.72	7466.72	7802.57
	330.823	7387.32	7683.62	7387.32	7387.32	7387.32	7404.12	7387.32	7387.32	7387.32	7387.32	7387.32	7387.32	7700.41
	330.723	7336.68	7612.8	7336.68	7336.68	7336.68	7352.89	7336.68	7336.68	7336.68	7336.68	7336.68	7336.68	7629.01
	330.623	7202.21	7459.91	7202.21	7202.21	7202.21	7217.83	7202.21	7202.21	7202.21	7202.21	7202.21	7202.21	7475.53
	330.523	7254.87	7495.72	7254.87	7254.87	7254.87	7269.9	7254.87	7254.87	7254.87	7254.87	7254.87	7254.87	7510.75
	330.423	7243.15	7468.56	7243.15	7243.15	7243.15	7257.59	7243.15	7243.15	7243.15	7243.15	7243.15	7243.15	7483
	330.323	7143.84	7355.08	7143.84	7143.84	7143.84	7157.79	7143.84	7143.84	7143.84	7143.84	7143.84	7143.84	7369.03
	330.223	7128.95	7327.15	7128.95	7128.95	7128.95	7142.55	7128.95	7128.95	7128.95	7128.95	7128.95	7128.95	7340.75
	330.123	7159.6	7345.81	7159.6	7159.6	7159.6	7172.85	7159.6	7159.6	7159.6	7159.6	7159.6	7159.6	7359.06
	330.023	7069	7244.15	7069	7069	7069	7081.9	7069	7069	7069	7069	7069	7069	7257.06
	329.923	7177.33	7342.27	7177.33	7177.33	7177.33	7189.89	7177.33	7177.33	7177.33	7177.33	7177.33	7177.33	7354.82
	329.823	7137.63	7293.11	7137.63	7137.63	7137.63	7149.83	7137.63	7137.63	7137.63	7137.63	7137.63	7137.63	7305.32
	329.723	6995.96	7142.69	6995.96	6995.96	6995.96	7007.82	6995.96	6995.96	6995.96	6995.96	6995.96	6995.96	7154.55
	3 sccm H2, 50 sccm Ar
	Binding energy	measured	Pd0_5/2	Pddelta+_5/2	Pd2+5/2	Pd0_3/2	Pddelta+_3/2	Pd2+_3/2	plasmon loss	plasmon loss	Pd4+_5/2	Pd4+_3/2	background	envelope
	355.363	37254.7	37271.9	37254.7	37254.7	37279.9	37254.7	37254.7	37254.7	37254.7	37254.7	37254.7	37254.7	37297.1
	355.263	37031.1	37048.5	37031.1	37031.1	37056.8	37031.1	37031.1	37031.1	37031.1	37031.1	37031.1	37031.1	37074.3
	355.163	37237.3	37255	37237.3	37237.3	37263.6	37237.3	37237.3	37237.3	37237.3	37237.3	37237.3	37237.3	37281.3
	355.063	37145.7	37163.7	37145.7	37145.7	37172.5	37145.7	37145.7	37145.7	37145.7	37145.7	37145.7	37145.7	37190.5
	354.963	36922.5	36940.7	36922.5	36922.5	36949.8	36922.5	36922.5	36922.5	36922.5	36922.5	36922.5	36922.5	36968
	354.863	37184	37202.4	37184	37184	37211.8	37184	37184	37184	37184	37184	37184	37184	37230.3
	354.763	36886.1	36904.8	36886.1	36886.1	36914.5	36886.1	36886.1	36886.1	36886.1	36886.1	36886.1	36886.1	36933.2
	354.663	36630.7	36649.6	36630.7	36630.7	36659.6	36630.7	36630.7	36630.7	36630.7	36630.7	36630.7	36630.7	36678.5
	354.563	36455.6	36474.8	36455.6	36455.6	36485	36455.6	36455.6	36455.6	36455.6	36455.6	36455.6	36455.6	36504.2
	354.463	36325.7	36345.1	36325.7	36325.7	36355.7	36325.7	36325.7	36325.7	36325.7	36325.7	36325.7	36325.7	36375.1
	354.363	36412.7	36432.3	36412.7	36412.7	36443.1	36412.7	36412.7	36412.7	36412.7	36412.7	36412.7	36412.7	36462.8
	354.263	36215.1	36235	36215.1	36215.1	36246.1	36215.1	36215.1	36215.1	36215.1	36215.1	36215.1	36215.1	36265.9
	354.163	36453.1	36473.2	36453.1	36453.1	36484.6	36453.1	36453.1	36453.1	36453.1	36453.1	36453.1	36453.1	36504.7
	354.063	36255.3	36275.8	36255.3	36255.3	36287.4	36255.3	36255.3	36255.3	36255.3	36255.3	36255.3	36255.3	36307.8
	353.963	36097.1	36117.8	36097.1	36097.1	36129.7	36097.1	36097.1	36097.1	36097.1	36097.1	36097.1	36097.1	36150.4
	353.863	36053.9	36074.9	36053.9	36053.9	36087.2	36053.9	36053.9	36053.9	36053.9	36053.9	36053.9	36053.9	36108.3
	353.763	35663.2	35684.6	35663.2	35663.2	35697.3	35663.2	35663.2	35663.2	35663.2	35663.2	35663.2	35663.2	35718.7
	353.663	35827.5	35849.2	35827.5	35827.5	35862.3	35827.5	35827.5	35827.5	35827.5	35827.5	35827.5	35827.5	35884.1
	353.563	35854.5	35876.6	35854.5	35854.5	35890.1	35854.5	35854.5	35854.6	35854.5	35854.5	35854.5	35854.5	35912.2
	353.463	35437.1	35459.4	35437.1	35437.1	35473.4	35437.1	35437.1	35437.1	35437.1	35437.1	35437.1	35437.1	35495.8
	353.363	35558.4	35581.1	35558.4	35558.4	35595.5	35558.4	35558.4	35558.5	35558.4	35558.4	35558.4	35558.4	35618.2
	353.263	35617.2	35640.2	35617.2	35617.2	35655.1	35617.2	35617.2	35617.3	35617.2	35617.2	35617.2	35617.2	35678.1
	353.163	35223.1	35246.3	35223.1	35223.1	35261.7	35223.1	35223.1	35223.2	35223.1	35223.1	35223.1	35223.1	35285.1
	353.063	35414.3	35437.9	35414.3	35414.3	35453.6	35414.3	35414.3	35414.4	35414.3	35414.3	35414.3	35414.3	35477.4
	352.963	35151.3	35175.2	35151.3	35151.3	35191.4	35151.3	35151.3	35151.5	35151.3	35151.3	35151.3	35151.3	35215.6
	352.863	34860.5	34884.8	34860.5	34860.5	34901.4	34860.5	34860.5	34860.8	34860.5	34860.5	34860.5	34860.5	34925.9
	352.763	35201.7	35226.3	35201.7	35201.7	35243.3	35201.7	35201.7	35202.1	35201.7	35201.7	35201.7	35201.7	35268.3
	352.663	34872.4	34897.4	34872.4	34872.4	34914.8	34872.4	34872.4	34872.8	34872.4	34872.4	34872.4	34872.4	34940.2
	352.563	35030	35055.4	35030	35030	35073.4	35030	35030	35030.6	35030	35030	35030	35030	35099.3
	352.463	35082.5	35108.3	35082.5	35082.5	35127	35082.5	35082.5	35083.3	35082.5	35082.5	35082.5	35082.5	35153.6
	352.363	34496.8	34523	34496.8	34496.8	34542.4	34496.8	34496.8	34497.7	34496.8	34496.8	34496.8	34496.8	34569.6
	352.263	34451.3	34478	34451.3	34451.3	34498.1	34451.3	34451.3	34452.5	34451.3	34451.3	34451.3	34451.3	34525.9
	352.163	34176.9	34204	34176.9	34176.9	34224.8	34176.9	34176.9	34178.4	34176.9	34176.9	34176.9	34176.9	34253.4
	352.063	34926.3	34953.7	34926.3	34926.3	34975.2	34926.3	34926.3	34928.2	34926.3	34926.3	34926.3	34926.3	35004.6
	351.963	34727.7	34755.6	34727.7	34727.7	34777.8	34727.7	34727.7	34730.1	34727.7	34727.7	34727.7	34727.7	34808.1
	351.863	34820.3	34848.6	34820.3	34820.3	34871.5	34820.3	34820.3	34823.3	34820.3	34820.3	34820.3	34820.3	34902.8
	351.763	34561.2	34589.9	34561.2	34561.2	34613.5	34561.2	34561.2	34565	34561.2	34561.2	34561.2	34561.2	34646
	351.663	34965.1	34994.2	34965.1	34965.1	35018.5	34965.1	34965.1	34969.8	34965.1	34965.1	34965.1	34965.1	35052.3
	351.563	34419.9	34449.4	34419.9	34419.9	34474.4	34419.9	34419.9	34425.7	34419.9	34419.9	34419.9	34419.9	34509.8
	351.463	34556.1	34586.1	34556.1	34556.1	34611.8	34556.1	34556.1	34563.3	34556.1	34556.1	34556.1	34556.1	34649
	351.363	34931.1	34961.6	34931.1	34931.1	34987.9	34931.1	34931.1	34940	34931.1	34931.1	34931.1	34931.1	35027.3
	351.263	34524.4	34813.3	34782.3	34782.3	34840.3	34782.3	34782.3	34793.2	34782.3	34782.3	34782.3	34782.3	34882.3
	351.163	34895.5	34813.3	34781.7	34781.7	34841.4	34781.7	34781.7	34795.1	34781.7	34781.7	34781.7	34781.7	34886.5
	351.063	34629.9	34813.1	34780.9	34780.9	34842.4	34780.9	34780.9	34797.3	34780.9	34780.9	34780.9	34780.9	34891
	350.963	34628.3	34812.8	34780.1	34780.1	34843.4	34780.1	34780.1	34800	34780.1	34780.1	34780.1	34780.1	34896.1
	350.863	34634.9	34812.6	34779.3	34779.3	34844.4	34779.3	34779.3	34803.6	34779.3	34779.3	34779.3	34779.3	34901.9
	350.763	34763.9	34813.1	34779.2	34779.2	34846.1	34779.2	34779.2	34808.6	34779.2	34779.2	34779.2	34779.2	34909.2
	350.663	34420	34811.8	34777.4	34777.4	34845.9	34777.4	34777.4	34812.8	34777.4	34777.4	34777.4	34777.4	34915.8
	350.563	34645.5	34811.7	34776.7	34776.7	34845.6	34776.7	34776.7	34819.2	34776.7	34776.7	34776.7	34776.7	34923.1
	350.463	34974.9	34811.2	34775.6	34775.6	34846.3	34775.6	34775.6	34826.8	34775.6	34775.6	34775.6	34775.6	34933
	350.363	34599.5	34810.8	34774.7	34774.7	34847.2	34774.7	34774.7	34835.8	34774.7	34774.7	34774.7	34774.7	34944.5
	350.263	35137.5	34809.4	34772.8	34772.8	34847.2	34772.8	34772.8	34845.7	34772.8	34772.8	34772.8	34772.8	34956.9
	350.163	34946.4	34809.1	34771.8	34771.8	34848.3	34771.8	34771.8	34858.5	34771.8	34771.8	34771.8	34771.8	34972.2
	350.063	35112.4	34807.8	34770	34770	34848.6	34770	34770	34872.8	34770.1	34770	34770	34770	34989.1
	349.963	35198.7	34806.3	34767.8	34767.8	34848.4	34767.8	34767.8	34889.1	34767.8	34767.8	34767.8	34767.8	35008.4
	349.863	35004	34805.9	34766.5	34766.5	34849.4	34766.5	34766.5	34909.5	34766.5	34766.5	34766.5	34766.5	35031.8
	349.763	35584.5	34802.3	34762.2	34762.2	34847.4	34762.2	34762.2	34930.1	34762.2	34762.2	34762.2	34762.2	35055.5
	349.663	35136.8	34801.1	34760.2	34760.2	34847.8	34760.2	34760.2	34956.7	34760.2	34760.2	34760.2	34760.2	35085.3
	349.563	35185.2	34799.6	34757.9	34757.9	34848.1	34757.9	34757.9	34987.4	34758	34757.9	34757.9	34757.9	35119.3
	349.463	35347.3	34797.3	34754.8	34754.8	34847.5	34754.8	34754.8	35021.7	34754.9	34754.8	34754.8	34754.8	35157
	349.363	35282.4	34795.3	34752	34752	34847.4	34752	34752	35061.7	34752.1	34752	34752	34752	35200.6
	349.263	35690.5	34791.1	34747	34747	34845.3	34747	34747	35104.9	34747.2	34747	34747	34747	35247.3
	349.163	35862.4	34785.9	34741.1	34741.1	34842.3	34741.1	34741.1	35153.9	34741.3	34741.1	34741.1	34741.1	35300.1
	349.063	35547.3	34782.4	34736.8	34736.8	34841.1	34736.8	34736.8	35210.7	34737	34736.8	34736.8	34736.8	35360.8
	348.963	36160.7	34775.7	34729.3	34729.3	34836.7	34729.3	34729.3	35272.3	34729.5	34729.3	34729.3	34729.3	35426.4
	348.863	36149.6	34768.9	34721.7	34721.7	34832.5	34721.7	34721.7	35341.2	34722.1	34721.7	34721.7	34721.7	35499.4
	348.763	36080	34762.5	34714.5	34714.5	34828.7	34714.5	34714.5	35419.2	34714.9	34714.5	34714.5	34714.5	35581.8
	348.663	36204.9	34755.5	34706.6	34706.6	34824.4	34706.6	34706.6	35505	34707.1	34706.6	34706.6	34706.6	35672.2
	348.563	36354.4	34747.9	34697.9	34697.9	34819.5	34697.9	34697.9	35599.3	34698.5	34697.9	34697.9	34697.9	35771.6
	348.463	36317.6	34740.4	34689.3	34689.3	34814.8	34689.3	34689.3	35703	34690.1	34689.3	34689.3	34689.3	35880.5
	348.363	36389.3	34732.5	34680.3	34680.3	34809.9	34680.3	34680.3	35815.6	34681.3	34680.3	34680.3	34680.3	35998.5
	348.263	36440	34724.3	34670.9	34670.9	34804.9	34670.9	34670.9	35937.3	34672.2	34670.9	34670.9	34670.9	36125.9
	348.163	36573.5	34715.3	34660.8	34660.8	34799.3	34660.8	34660.8	36066.6	34662.4	34660.8	34660.8	34660.8	36261.2
	348.063	36485.1	34706.8	34651.2	34651.2	34794.4	34651.2	34651.2	36204.8	34653.1	34651.2	34651.2	34651.2	36405.6
	347.963	36835.7	34696.3	34639.6	34639.6	34787.7	34639.6	34639.6	36347.6	34642	34639.6	34639.6	34639.6	36554.9
	347.863	36804.7	34685.9	34628.1	34628.1	34781.4	34628.1	34628.1	36496.3	34631	34628.1	34628.1	34628.1	36710.5
	347.763	37012.5	34674.4	34615.4	34615.4	34774.2	34615.4	34615.4	36646.9	34619.1	34615.4	34615.5	34615.4	36868.4
	347.663	37154.1	34662.1	34602	34602	34766.5	34602	34602	36797.8	34606.4	34602	34602.1	34602	37026.9
	347.563	37362.1	34648.6	34587.3	34587.3	34757.9	34587.3	34587.3	36945.7	34592.7	34587.3	34587.5	34587.3	37183
	347.463	37304.3	34635.2	34572.9	34572.9	34749.8	34572.9	34572.9	37088.1	34579.5	34572.9	34573.2	34572.9	37334.2
	347.363	37414.7	34621.3	34557.8	34557.8	34741.3	34557.8	34557.8	37221.6	34565.8	34557.8	34558.3	34557.8	37477
	347.263	37801.1	34605.7	34540.6	34540.6	34731.1	34540.6	34540.6	37339.6	34550.3	34540.6	34541.4	34540.6	37605.6
	347.163	37423.5	34592.1	34525.3	34525.3	34723.2	34525.3	34525.3	37443.5	34537.1	34525.3	34526.6	34525.3	37721
	347.063	37894.9	34575.9	34507.5	34507.5	34713.1	34507.5	34507.5	37524.4	34521.6	34507.5	34509.4	34507.5	37814.4
	346.963	38012.5	34558.9	34488.9	34488.9	34702.6	34488.9	34488.9	37581	34505.8	34488.9	34491.8	34488.9	37884.8
	346.863	37927.6	34542.4	34470.6	34470.6	34693	34470.6	34470.6	37612.7	34491	34470.6	34475.2	34470.6	37931.8
	346.763	37869.3	34526	34452.6	34452.6	34684.2	34452.6	34452.6	37615.6	34477	34452.6	34459.5	34452.6	37951.9
	346.663	38282.3	34507.4	34432.3	34432.3	34673.5	34432.3	34432.3	37589.5	34461.4	34432.3	34442.6	34432.3	37945.2
	346.563	38183.5	34489.2	34412.4	34412.4	34663.8	34412.4	34412.4	37533.3	34447.1	34412.4	34427.7	34412.4	37911.5
	346.463	38183.9	34470.8	34392.4	34392.4	34654.7	34392.4	34392.4	37452.6	34433.6	34392.4	34414.8	34392.4	37856.9
	346.363	37631.2	34455.3	34375.2	34375.2	34648.9	34375.2	34375.2	37347.1	34423.9	34375.2	34407.7	34375.2	37782.3
	346.263	37674.5	34439.5	34357.7	34357.7	34643.7	34357.7	34357.8	37221.5	34415.4	34357.7	34404.5	34357.7	37693.8
	346.163	37666.4	34423.6	34340.1	34340.1	34639.1	34340.1	34340.3	37075.8	34408.2	34340.1	34406.6	34340.1	37592.8
	346.063	37499.7	34408.5	34323.4	34323.4	34636.1	34323.4	34323.6	36917.3	34403.3	34323.4	34416.7	34323.4	37488.6
	345.963	36921.6	34396.7	34309.6	34309.6	34637	34309.6	34310	36750.3	34403.4	34309.6	34439.2	34309.6	37388.6
	345.863	36882.7	34385.7	34295.9	34295.9	34639	34295.9	34296.5	36576.6	34405.8	34295.9	34474.2	34295.9	37298.1
	345.763	36798.5	34375	34282.7	34282.7	34642.4	34282.7	34283.6	36399.7	34410.9	34282.7	34525.3	34282.7	37223.5
	345.663	36937.6	34363.6	34268.6	34268.6	34646.1	34268.6	34270.1	36221.4	34417.9	34268.6	34594.9	34268.6	37171.1
	345.563	36614.5	34353.7	34256.1	34256.1	34652.8	34256.1	34258.4	36046.9	34429.7	34256.1	34690	34256.1	37150.9
	345.463	36949.2	34342.1	34241.8	34241.8	34658.9	34241.8	34245.4	35875.1	34443	34241.8	34811.9	34241.8	37167.1
	345.363	36857.1	34330.8	34228	34228	34666.9	34228	34233.4	35709.6	34460.4	34228	34969.1	34228	37230.3
	345.263	36824.7	34317.6	34214.2	34214.2	34676.7	34214.2	34222.3	35552.1	34482.4	34214.2	35167.1	34214.2	37347.2
	345.163	37167.1	34304.6	34198.5	34198.5	34686.3	34198.5	34210.6	35400.5	34507.1	34198.5	35408.6	34198.5	37525
	345.063	37078.3	34292.1	34183.2	34183.2	34698.3	34183.2	34201	35259.2	34537.1	34183.2	35700.8	34183.2	37772.1
	344.963	37879.9	34275.4	34163.6	34163.6	34708.1	34163.6	34189.4	35121.9	34569.1	34163.6	36042.8	34163.6	38088.4
	344.863	38116.8	34257.4	34142.7	34142.7	34718.8	34142.7	34179.8	34993.6	34605.7	34142.7	36440.8	34142.7	38482.8
	344.763	38952.4	34235	34117.2	34117.2	34727.7	34117.2	34170.3	34869.3	34644.2	34117.2	36891.3	34117.2	38952
	344.663	39336.7	34210.5	34089.5	34089.5	34737.2	34089.5	34164.7	34752.3	34688.5	34089.5	37391.8	34089.5	39497.7
	344.563	39980.5	34182.6	34058.2	34058.2	34746.4	34058.2	34163.5	34639.9	34737.2	34058.2	37932.9	34058.2	40111.5
	344.463	40478	34152.1	34024.2	34024.2	34756.3	34024.2	34169.9	34533.2	34791.1	34024.2	38503.4	34024.2	40785.3
	344.363	41140	34117.9	33986.4	33986.4	34766.6	33986.4	34186.2	34430.2	34851	33986.4	39085.4	33986.4	41505.3
	344.263	42012.8	34079.1	33943.8	33943.8	34776.4	33943.8	34214.7	34329.4	34916	33943.8	39655.2	33943.8	42251.7
	344.163	42649.6	34036.8	33897.6	33897.6	34787.5	33897.7	34261.1	34231.8	34987	33897.6	40188.6	33897.6	43004.7
	344.063	42994.3	33992.7	33849.4	33849.4	34802.1	33849.4	34332.6	34137.8	35066.7	33849.4	40660.2	33849.4	43745.2
	343.963	44106.8	33942.5	33795	33795	34816.9	33795	34430.8	34043.4	35151.8	33795	41039	33795	44449.6
	343.863	44546.8	33889.8	33737.9	33737.9	34836.1	33738.1	34565.5	33950.9	35244.8	33737.9	41302.9	33737.9	45100.6
	343.763	45708.7	33830.9	33674.4	33674.4	34856.8	33674.7	34739.6	33856.8	35342.3	33674.4	41425.4	33674.4	45680.1
	343.663	45605.5	33772.4	33611.1	33611.1	34886.9	33611.7	34966.9	33766.5	35452	33611.1	41405.4	33611.1	46195.2
	343.563	46679.7	33708.1	33541.8	33541.8	34921.3	33543	35248.1	33674.1	35565.8	33541.8	41234	33541.8	46643.6
	343.463	47054.9	33641.6	33470.1	33470.1	34965.2	33472.5	35592.7	33582.1	35686.5	33470.1	40921.4	33470.1	47041.5
	343.363	47479.1	33572.8	33395.8	33395.8	35020.2	33400.4	36005.5	33490.5	35814.6	33395.8	40481.2	33395.8	47410.4
	343.263	48047.7	33500.7	33318.1	33318.1	35087.6	33326.8	36490.1	33397.8	35946.2	33318.1	39931.7	33318.1	47772.5
	343.163	48233.7	33427.5	33238.9	33238.9	35171.7	33255.2	37045.9	33306	36081.8	33238.9	39305.1	33238.9	48159.6
	343.063	49024.3	33350	33155.2	33155.2	35272.5	33184.7	37664.8	33211.3	36216.3	33155.2	38625.3	33155.2	48593.9
	342.963	49453.5	33270	33068.7	33068.7	35395.6	33121.2	38339.1	33115.6	36348.7	33068.7	37920.7	33068.7	49098.5
	342.863	50158.9	33186.1	32978.1	32978.1	35543.7	33069.4	39052	33017.1	36474.5	32978.1	37213.6	32978.1	49688
	342.763	50810.8	33098.7	32883.4	32883.4	35722.3	33039.1	39782.9	32915.8	36590	32883.5	36525.6	32883.4	50373.6
	342.663	51188.9	33009	32786.3	32786.3	35939.3	33045.8	40506.8	32813.1	36692.7	32786.4	35872.8	32786.3	51161.6
	342.563	52507.9	32912.2	32681.7	32681.7	36197.6	33106.5	41187.1	32703.8	36774.7	32681.8	35260.5	32681.7	52052.1
	342.463	53101.6	32812.1	32573.4	32573.4	36510.9	33254.8	41791.4	32591.5	36834.8	32573.5	34698.5	32573.4	53053.8
	342.363	54387.2	32705	32457.7	32457.7	36887.6	33528.2	42282.5	32472.5	36863.9	32457.8	34185.5	32457.7	54179.4
	342.263	55836.3	32590	32333.6	32333.6	37342	33981	42627.7	32345.8	36860.2	32333.9	33722	32333.6	55467.2
	342.163	57533.9	32465.8	32199.9	32199.9	37892	34688.3	42799.5	32209.8	36818.8	32200.3	33301.9	32199.9	56976.9
	342.063	59345.5	32331.8	32055.9	32055.9	38561.2	35739.4	42779.4	32064	36732.2	32056.6	32919.8	32055.9	58792.9
	341.963	61036.8	32188.6	31902.2	31902.2	39381	37240.7	42560.7	31908.7	36604.4	31903.2	32571.1	31902.2	61043.2
	341.863	64185.5	32028.5	31730.9	31730.9	40383.2	39302.2	42139.2	31736.2	36426.9	31732.6	32242.7	31730.9	63874.9
	341.763	67540.7	31850.2	31540.9	31541	41616.9	42048.6	41526.2	31545.2	36193.2	31543.6	31928.6	31540.9	67465.8
	341.663	71985.2	31648	31326.4	31326.4	43140.5	45554.5	40740.7	31329.8	35903.6	31330.4	31616.8	31326.4	71979.7
	341.563	77341.6	31416.9	31082.3	31082.3	45030.7	49822.4	39811	31085	35555.6	31088.5	31297.3	31082.3	77531.5
	341.463	83110	31154.7	30806.3	30806.3	47387.1	54726.1	38768.5	30808.4	35146.1	30815.7	30963.6	30806.3	84126.4
	341.363	90306.8	30853.6	30490.6	30490.6	50325.3	59929.2	37639.9	30492.3	34672.9	30504.8	30604.4	30490.6	91588.4
	341.263	98368.5	30509	30130.5	30130.5	53982.6	64833.6	36452.8	30131.8	34136.2	30151.6	30212.1	30130.5	99496.1
	341.163	105673	30124.5	29729.7	29729.8	58509	68666.4	35238.9	29730.8	33542	29760.8	29787.6	29729.7	107252
	341.063	112917	29700.6	29288.4	29288.5	64026.7	70641.2	34021.2	29289.3	32894.9	29333.6	29329	29288.4	114218
	340.963	120001	29237.8	28807.2	28807.3	70554.1	70201.4	32819	28807.8	32200.2	28872.1	28835.3	28807.2	119877
	340.863	124485	28749.8	28299.6	28299.8	77926.8	67376.6	31656.4	28300.1	31474.7	28392	28318.9	28299.6	124098
	340.763	128332	28239.9	27768.9	27769.2	85658.3	62678.1	30542.4	27769.3	30725.1	27899.2	27782	27768.9	126912
	340.663	129042	27724.8	27231.7	27232.2	92895.4	56902.5	29495.3	27232	29970.9	27413.2	27240.5	27231.7	128253
	340.563	128069	27213.5	26696.7	26697.5	98469.2	50846.2	28522.1	26697	29223.1	26946.8	26702.5	26696.7	127744
	340.463	123670	26724.3	26182.2	26183.6	101166	45129	27637.2	26182.4	28503.2	26522.7	26186.1	26182.2	124777
	340.363	118054	26263.9	25694.9	25696.9	100112	40095.7	26841.2	25695	27818	26153.7	25697.3	25694.9	118815
	340.263	109964	25845.7	25247.8	25251	95224.6	35892	26140.8	25247.9	27182.1	25860	25249.4	25247.8	109911
	340.163	99485.7	25482.8	24854	24858.8	87362.7	32536.5	25543	24854	26610.6	25661	24855	24854	98932.8
	340.063	88047.5	25180.7	24518.7	24526.1	77961	29939.4	25044.7	24518.8	26108.3	25570	24519.4	24518.7	87218.6
	339.963	77419.3	24935.7	24238.1	24249.2	68419.9	27980.3	24635.3	24238.1	25671.1	25591.3	24238.5	24238.1	76054.8
	339.863	67493.3	24744.5	24008.6	24025.2	59710.6	26537.7	24305.3	24008.6	25297	25730.6	24008.8	24008.6	66299.6
	339.763	59058.1	24599.9	23822.7	23847.2	52295.8	25500.5	24042	23822.7	24977.6	25989.2	23822.8	23822.7	58316.3
	339.663	52594.4	24491.8	23670	23705.8	46256.4	24760.8	23830.5	23670	24701.7	26361.2	23670.1	23670	52088.1
	339.563	47386.1	24414.1	23544.2	23595.9	41466.8	24238.7	23660.3	23544.2	24463.2	26843.6	23544.3	23544.2	47417.6
	339.463	43812.4	24358.7	23436.7	23510.7	37717.6	23869.7	23519.8	23436.7	24253.6	27428.2	23436.7	23436.7	44038.3
	339.363	41582.9	24318.9	23340.4	23445.1	34794	23605.7	23399.5	23340.4	24064.1	28104.3	23340.4	23340.4	41689.1
	339.263	40134.1	24291.2	23251.3	23398	32509.5	23410.4	23292.9	23251.3	23890.5	28858.8	23251.3	23251.3	40143.3
	339.163	39082.8	24274	23167.3	23371.1	30715.8	23260.7	23196.2	23167.3	23731.1	29669.8	23167.3	23167.3	39214.8
	339.063	38736.9	24264.2	23084.7	23364.9	29292.5	23138.4	23104.6	23084.7	23580.3	30509.8	23084.7	23084.7	38746.4
	338.963	38848.5	24260.2	23001.1	23382.1	28149.4	23031.4	23014.7	23001.1	23435.2	31345.7	23001.1	23001.1	38612
	338.863	39055.3	24262.1	22916	23428.7	27220.2	22932.6	22925.1	22915.9	23296	32140.2	22915.9	22915.9	38709.3
	338.763	39465.1	24270	22828.2	23510.8	26454.6	22837.2	22834.2	22828.2	23159.8	32848.3	22828.2	22828.2	38946
	338.663	39750	24285.4	22738.5	23637.5	25816.2	22743.1	22742.4	22738.4	23026.8	33431.6	22738.4	22738.4	39252.9
	338.563	39664.1	24311.6	22648.8	23820.3	25278.7	22651	22651.2	22648.6	22899.1	33855.2	22648.6	22648.6	39575.8
	338.463	40037.5	24347.7	22556.7	24067.6	24818.3	22557.6	22558	22556.3	22773.4	34086.2	22556.3	22556.3	39871.1
	338.363	39971.2	24397.6	22464.7	24393.1	24421.1	22464.6	22465	22463.9	22651.3	34107.1	22463.9	22463.9	40116.9
	338.263	40416.4	24460.6	22370.3	24803.3	24071.6	22369	22369.4	22368.7	22530.2	33899.1	22368.7	22368.7	40292.6
	338.163	40727.6	24539.7	22274.4	25308.2	23760.9	22271.5	22271.7	22271.3	22410.2	33478.9	22271.3	22271.3	40416.4
	338.063	40521.7	24640.4	22180.5	25918.1	23483.8	22174.5	22174.8	22174.5	22293.6	32869.1	22174.5	22174.5	40513.5
	337.963	40379.2	24765.6	22089.5	26637.1	23234.2	22077.9	22078.1	22077.9	22179.7	32099.7	22077.9	22077.9	40616.4
	337.863	40986.4	24915.1	21999.1	27461.3	23003.1	21977.6	21977.7	21977.6	22064.6	31203.8	21977.6	21977.6	40759.1
	337.763	40946.3	25097.1	21916.2	28388.6	22790.2	21877	21877	21877	21951	30223.6	21877	21877	40981.9
	337.663	41218.3	25315.3	21844.2	29406.2	22590.8	21774.4	21774.4	21774.4	21837.2	29201.6	21774.4	21774.4	41323.4
	337.563	41569.3	25576.2	21791.5	30490.9	22401.8	21669.3	21669.4	21669.3	21722.6	28174	21669.3	21669.3	41810.3
	337.463	42325.9	25885.8	21768.9	31610.1	22219.1	21559.8	21559.8	21559.8	21604.8	27169.2	21559.8	21559.8	42459.1
	337.363	42978.1	26254.4	21796.7	32726.1	22041.5	21446.1	21446.1	21446.1	21484	26211.9	21446.1	21446.1	43284
	337.263	43656.8	26694.4	21903.4	33793.3	21867.6	21328.3	21328.3	21328.3	21360.2	25321.5	21328.3	21328.3	44299
	337.163	45107.6	27216.9	22128.5	34757.6	21692.1	21202.2	21202.2	21202.2	21228.9	24503	21202.2	21202.2	45516.2
	337.063	46671.2	27840	22529.3	35566.7	21513.3	21067	21067	21067	21089.4	23759.5	21067	21067	46963
	336.963	48150.8	28588.1	23184.2	36172.2	21330.9	20923.4	20923.4	20923.4	20942	23091	20923.4	20923.4	48691.7
	336.863	50207.7	29488	24192.1	36522.2	21141	20768	20768	20768	20783.6	22490.9	20768	20768	50777.9
	336.763	53066.4	30573.2	25686.2	36588.5	20938.9	20596.7	20596.7	20596.7	20609.6	21950.7	20596.7	20596.7	53363.7
	336.663	56668.4	31888	27816.4	36353.4	20720	20405.3	20405.3	20405.3	20416	21457.2	20405.3	20405.3	56624.7
	336.563	61346.3	33489.7	30748.7	35814	20478.1	20188.1	20188.1	20188.1	20196.9	20995.6	20188.1	20188.1	60782.6
	336.463	66433.7	35455.3	34655.3	34986.9	20210.5	19942.8	19942.8	19942.8	19950	20555.3	19942.8	19942.8	66099.6
	336.363	73162.1	37876	39686.1	33896.5	19908.1	19660.4	19660.4	19660.4	19666.4	20119.6	19660.4	19660.4	72850.5
	336.263	82047.1	40868.1	45864.4	32574.9	19558.9	19329.5	19329.5	19329.5	19334.4	19670.1	19329.5	19329.5	81223.6
	336.163	91243.1	44588.6	53044.3	31069.7	19161	18948	18948	18948	18952	19198.2	18948	18948	91274
	336.063	103107	49213.9	60789.5	29418.4	18699.5	18501.5	18501.5	18501.5	18504.8	18683.2	18501.5	18501.5	102802
	335.963	115407	54957	68298.9	27670.2	18171.8	17987.4	17987.4	17987.4	17990	18117.8	17987.4	17987.4	115269
	335.863	127546	62032.5	74437.7	25868.7	17578.2	17406.2	17406.2	17406.2	17408.3	17498.6	17406.2	17406.2	127793
	335.763	139063	70596.9	78008.6	24052.3	16921.5	16760.8	16760.8	16760.8	16762.5	16825.7	16760.8	16760.8	139364
	335.663	149473	80640.4	78133.2	22253.7	16207	16056.7	16056.7	16056.7	16058.1	16101.9	16056.7	16056.7	149111
	335.563	158137	91829.2	74580.3	20500.2	15443.7	15303	15303	15303	15304.1	15334	15303	15303	156477
	335.463	161895	103352	68038.4	18828.2	14657.3	14525.3	14525.3	14525.3	14526.2	14546.4	14525.3	14525.3	161322
	335.363	164040	113814	59646.9	17251.8	13856.1	13732.1	13732.1	13732.1	13732.8	13746.3	13732.1	13732.1	163387
	335.263	161535	121431	50623.7	15794	13064.5	12948	12948	12948	12948.6	12957.4	12948	12948	162079
	335.163	155515	124432	41953.6	14466.2	12301.4	12191.6	12191.6	12191.6	12192.1	12197.9	12191.6	12191.6	156585
	335.063	144455	121709	34250.2	13287.2	11593.4	11490	11490	11490	11490.4	11494	11490	11490	146374
	334.963	131462	113402	27771.1	12257.7	10951	10853.5	10853.5	10853.5	10853.8	10856.1	10853.5	10853.5	131824
	334.863	115529	101027	22555.8	11383.1	10390.3	10298.2	10298.2	10298.2	10298.4	10299.9	10298.2	10298.2	114463
	334.763	97636.9	86798.5	18522.9	10663.9	9921.88	9834.86	9834.86	9834.86	9835.04	9835.91	9834.86	9834.86	96403.8
	334.663	80303.1	72729.4	15487.1	10087.6	9543.35	9461.02	9461.02	9461.02	9461.16	9461.67	9461.02	9461.02	79465.2
	334.563	65087.5	60117.8	13257.9	9635.17	9243.88	9165.91	9165.91	9165.91	9166.03	9166.32	9165.91	9165.91	64757.5
	334.463	51888.7	49512.5	11660.2	9287.16	9013.16	8939.27	8939.27	8939.27	8939.35	8939.51	8939.27	8939.27	52655.6
	334.363	41331.5	40947.7	10544	9022.64	8837.52	8767.42	8767.42	8767.42	8767.49	8767.57	8767.42	8767.42	43049.9
	334.263	34220.8	34187.9	9769.08	8817.66	8698.95	8632.39	8632.39	8632.39	8632.44	8632.48	8632.39	8632.39	35576.6
	334.163	28715.1	28916.4	9238.1	8658.93	8589.09	8525.85	8525.85	8525.85	8525.89	8525.9	8525.85	8525.85	29825
	334.063	23936	24825	8881.03	8538.68	8504.24	8444.1	8444.1	8444.1	8444.13	8444.13	8444.1	8444.1	25416.7
	333.963	21255.7	21641	8639.47	8442.64	8433.37	8376.13	8376.13	8376.13	8376.15	8376.15	8376.13	8376.13	22028.2
	333.863	18698.3	19154.3	8476.77	8367.64	8375.89	8321.37	8321.37	8321.37	8321.39	8321.38	8321.37	8321.37	19410.5
	333.763	16865.5	17198.7	8365.76	8308	8328	8276.04	8276.04	8276.04	8276.06	8276.05	8276.04	8276.04	17372.3
	333.663	15743.6	15647.4	8287.08	8258.27	8285.99	8236.43	8236.43	8236.43	8236.44	8236.43	8236.43	8236.43	15769.4
	333.563	14262.3	14409.5	8232.56	8219.23	8251.76	8204.46	8204.46	8204.46	8204.47	8204.46	8204.46	8204.46	14499.7
	333.463	13439.3	13412	8191.94	8186.57	8221.86	8176.69	8176.69	8176.69	8176.69	8176.69	8176.69	8176.69	13482.3
	333.363	12755.9	12601.5	8160.48	8158.94	8195.57	8152.39	8152.39	8152.39	8152.4	8152.4	8152.39	8152.39	12659.3
	333.263	12028.4	11938.5	8136.02	8136.12	8173.12	8131.83	8131.83	8131.83	8131.84	8131.83	8131.83	8131.83	11988.2
	333.163	11745.5	11390.4	8114.8	8115.44	8152.17	8112.66	8112.66	8112.66	8112.66	8112.66	8112.66	8112.66	11434.8
	333.063	11013.5	10936.4	8098.33	8099.05	8135.1	8097.27	8097.27	8097.27	8097.27	8097.27	8097.27	8097.27	10977.1
	332.963	10650.1	10556.6	8084.24	8084.86	8119.97	8083.73	8083.73	8083.73	8083.73	8083.73	8083.73	8083.73	10594.5
	332.863	10117.1	10238.1	8073.19	8073.66	8107.68	8072.94	8072.94	8072.94	8072.94	8072.94	8072.94	8072.94	10273.8
	332.763	9892.72	9968.41	8063.4	8063.73	8096.6	8063.29	8063.29	8063.29	8063.29	8063.29	8063.29	8063.29	10002.3
	332.663	9692.6	9738.68	8054.7	8054.92	8086.61	8054.64	8054.64	8054.64	8054.64	8054.64	8054.64	8054.64	9770.97
	332.563	9525	9541.8	8046.87	8047.01	8077.53	8046.84	8046.84	8046.84	8046.84	8046.84	8046.84	8046.84	9572.68
	332.463	9384.52	9372.17	8039.76	8039.85	8069.23	8039.75	8039.75	8039.75	8039.75	8039.75	8039.75	8039.75	9401.77
	332.363	9396.52	9224.59	8032.55	8032.61	8060.88	8032.55	8032.55	8032.55	8032.55	8032.55	8032.55	8032.55	9252.98
	332.263	9197.75	9096.59	8026.37	8026.4	8053.61	8026.37	8026.37	8026.37	8026.37	8026.37	8026.37	8026.37	9123.87
	332.163	8861.73	8986	8021.94	8021.96	8048.14	8021.94	8021.94	8021.94	8021.94	8021.94	8021.94	8021.94	9012.23
	332.063	8802.04	8888.97	8017.8	8017.81	8043.02	8017.8	8017.8	8017.8	8017.8	8017.8	8017.8	8017.8	8914.2
	331.963	8632.96	8804.1	8014.53	8014.54	8038.82	8014.53	8014.53	8014.53	8014.53	8014.53	8014.53	8014.53	8828.39
	331.863	8622.55	8728.93	8011.31	8011.31	8034.7	8011.31	8011.31	8011.31	8011.31	8011.31	8011.31	8011.31	8752.33
	331.763	8384.71	8663.3	8009.33	8009.33	8031.87	8009.33	8009.33	8009.33	8009.33	8009.33	8009.33	8009.33	8685.85
	331.663	8562.04	8603.87	8006.4	8006.4	8028.13	8006.4	8006.4	8006.4	8006.4	8006.4	8006.4	8006.4	8625.61
	331.563	8374.12	8551.61	8004.44	8004.44	8025.4	8004.44	8004.44	8004.44	8004.44	8004.44	8004.44	8004.44	8572.58
	331.463	8374.85	8504.72	8002.48	8002.48	8022.7	8002.48	8002.48	8002.48	8002.48	8002.48	8002.48	8002.48	8524.94
	331.363	8302.56	8462.89	8000.89	8000.89	8020.41	8000.89	8000.89	8000.89	8000.89	8000.89	8000.89	8000.89	8482.41
	331.263	8256.67	8425.39	7999.53	7999.53	8018.38	7999.53	7999.53	7999.53	7999.53	7999.53	7999.53	7999.53	8444.24
	331.163	8341.16	8391.04	7997.72	7997.72	8015.93	7997.72	7997.72	7997.72	7997.72	7997.72	7997.72	7997.72	8409.25
	331.063	8232.15	8360.42	7996.47	7996.47	8014.07	7996.47	7996.47	7996.47	7996.47	7996.47	7996.47	7996.47	8378.02
	330.963	8038.77	8333.62	7996.25	7996.25	8013.26	7996.25	7996.25	7996.25	7996.25	7996.25	7996.25	7996.25	8350.64
	330.863	8026.97	8309.37	7996.09	7996.09	8012.54	7996.09	7996.09	7996.09	7996.09	7996.09	7996.09	7996.09	8325.82
	330.763	7977.84	8287.39	7995.99	7995.99	8011.9	7995.99	7995.99	7995.99	7995.99	7995.99	7995.99	7995.99	8303.3
	330.663	7983.16	8254.62	7983.16	7983.16	7998.56	7983.16	7983.16	7983.16	7983.16	7983.16	7983.16	7983.16	8270.02
	330.563	7904.51	8157.78	7904.51	7904.51	7919.41	7904.51	7904.51	7904.51	7904.51	7904.51	7904.51	7904.51	8172.68
	330.463	7966.24	8202.88	7966.24	7966.24	7980.68	7966.24	7966.24	7966.24	7966.24	7966.24	7966.24	7966.24	8217.31
	330.363	7970.24	8191.65	7970.24	7970.24	7984.22	7970.24	7970.24	7970.24	7970.24	7970.24	7970.24	7970.24	8205.63
	330.263	7813.16	8020.59	7813.16	7813.16	7826.71	7813.16	7813.16	7813.16	7813.16	7813.16	7813.16	7813.16	8034.14
	330.163	7897.13	8091.72	7897.13	7897.13	7910.66	7897.13	7897.13	7897.13	7897.13	7897.13	7897.13	7897.13	8105.24
	330.063	7963.49	8146.25	7963.49	7963.49	7976.59	7963.49	7963.49	7963.49	7963.49	7963.49	7963.49	7963.49	8159.35
	329.963	7783.84	7955.7	7783.84	7783.84	7796.51	7783.84	7783.84	7783.84	7783.84	7783.84	7783.84	7783.84	7968.36
	329.863	7727.67	7889.46	7727.67	7727.67	7739.91	7727.67	7727.67	7727.67	7727.67	7727.67	7727.67	7727.67	7901.69
	329.763	7889.6	8042.08	7889.6	7889.6	7901.41	7889.6	7889.6	7889.6	7889.6	7889.6	7889.6	7889.6	8053.89
	329.663	7750.64	7894.5	7750.64	7750.64	7762.02	7750.64	7750.64	7750.64	7750.64	7750.64	7750.64	7750.64	7905.88
	329.563	7659.73	7795.59	7659.73	7659.73	7670.69	7659.73	7659.73	7659.73	7659.73	7659.73	7659.73	7659.73	7806.55
	329.463	7710.95	7839.38	7710.95	7710.95	7721.65	7710.95	7710.95	7710.95	7710.95	7710.95	7710.95	7710.95	7850.08
	329.363	7664.2	7785.73	7664.2	7664.2	7674.65	7664.2	7664.2	7664.2	7664.2	7664.2	7664.2	7664.2	7796.18
	5 sccm H2, 50 sccm Ar
	Binding energy	measured	Pd0_5/2	Pddelta+_5/2	Pd2+_5/2	Pd4+_5/2	Pd0_3/2	Pddelta+_3/2	Pd2+_3/2	Pd4+_3/2	plasmonloss	plasmonloss	background	envelope
	356.056	40358.4	40376.9	40358.4	40358.4	40358.4	40384.8	40358.4	40358.4	40358.4	40358.5	40358.4	40358.4	40403.4
	355.956	40202.3	40221	40202.3	40202.3	40202.3	40229	40202.3	40202.3	40202.3	40202.4	40202.3	40202.3	40247.9
	355.856	40336.1	40355.1	40336.1	40336.1	40336.1	40363.4	40336.1	40336.1	40336.1	40336.3	40336.1	40336.1	40382.4
	355.756	40562.7	40581.8	40562.7	40562.7	40562.7	40590.4	40562.7	40562.7	40562.7	40562.9	40562.7	40562.7	40609.8
	355.656	39608	39627.4	39608	39608	39608	39636.3	39608	39608	39608	39608.3	39608	39608	39656
	355.556	39839.2	39858.9	39839.2	39839.2	39839.2	39868	39839.2	39839.2	39839.2	39839.5	39839.2	39839.2	39888
	355.456	39633.9	39653.8	39633.9	39633.9	39633.9	39663.2	39633.9	39633.9	39633.9	39634.2	39633.9	39633.9	39683.6
	355.356	39918.7	39938.9	39918.7	39918.7	39918.7	39948.5	39918.7	39918.7	39918.7	39919.1	39918.7	39918.7	39969.2
	355.256	39681.9	39702.4	39681.9	39681.9	39681.9	39712.3	39681.9	39681.9	39681.9	39682.4	39681.9	39681.9	39733.3
	355.156	39630.9	39651.7	39630.9	39630.9	39630.9	39661.9	39630.9	39630.9	39630.9	39631.6	39630.9	39630.9	39683.3
	355.056	39183.3	39204.4	39183.3	39183.3	39183.3	39214.8	39183.3	39183.3	39183.3	39184.1	39183.3	39183.3	39236.6
	354.956	39331.9	39353.2	39331.9	39331.9	39331.9	39363.8	39331.9	39331.9	39331.9	39332.8	39331.9	39331.9	39386.1
	354.856	39268.8	39290.4	39268.8	39268.8	39268.8	39301.3	39268.8	39268.8	39268.8	39270	39268.8	39268.8	39324.1
	354.756	39234.5	39256.4	39234.5	39234.5	39234.5	39267.6	39234.5	39234.5	39234.5	39235.9	39234.5	39234.5	39290.8
	354.656	38688.1	38710.2	38688.1	38688.1	38688.1	38721.7	38688.1	38688.1	38688.1	38689.8	38688.1	38688.1	38745.5
	354.556	38755.1	38777.4	38755.1	38755.1	38755.1	38789.3	38755.1	38755.1	38755.1	38757	38755.1	38755.1	38813.7
	354.456	39433.1	39455.8	39433.1	39433.1	39433.1	39468	39433.1	39433.1	39433.1	39435.4	39433.1	39433.1	39493.1
	354.356	39027.2	39050.2	39027.2	39027.2	39027.2	39062.9	39027.2	39027.2	39027.2	39030	39027.2	39027.2	39088.7
	354.256	39155.7	39179.1	39155.7	39155.7	39155.7	39192.2	39155.7	39155.7	39155.7	39159.1	39155.7	39155.7	39218.8
	354.156	38605.6	38629.3	38605.6	38605.6	38605.6	38642.8	38605.6	38605.6	38605.6	38609.5	38605.6	38605.6	38670.4
	354.056	38260.7	38284.7	38260.7	38260.7	38260.7	38298.6	38260.7	38260.7	38260.7	38265.3	38260.7	38260.7	38327.3
	353.956	38640.3	38664.7	38640.3	38640.3	38640.3	38678.9	38640.3	38640.3	38640.3	38645.8	38640.3	38640.3	38708.8
	353.856	38577.9	38602.6	38577.9	38577.9	38577.9	38617.2	38577.9	38577.9	38577.9	38584.3	38577.9	38577.9	38648.4
	353.756	38640.5	38665.6	38640.5	38640.5	38640.5	38680.6	38640.5	38640.5	38640.5	38648.2	38640.5	38640.5	38713.3
	353.656	38522.8	38548.2	38522.8	38522.8	38522.8	38563.6	38522.8	38522.8	38522.8	38531.8	38522.8	38522.8	38598
	353.556	38609.3	38635.1	38609.3	38609.3	38609.3	38650.9	38609.3	38609.3	38609.3	38619.8	38609.3	38609.3	38687.2
	353.456	38480.8	38506.9	38480.8	38480.8	38480.8	38523.1	38480.8	38480.8	38480.8	38493.1	38480.8	38480.8	38561.5
	353.356	38649.3	38675.8	38649.3	38649.3	38649.3	38692.4	38649.3	38649.3	38649.3	38663.7	38649.3	38649.3	38733.2
	353.256	38026.8	38053.6	38026.8	38026.8	38026.8	38070.8	38026.8	38026.8	38026.8	38043.6	38026.8	38026.8	38114.4
	353.156	38223.5	38250.7	38223.5	38223.5	38223.5	38268.5	38223.5	38223.5	38223.5	38243	38223.5	38223.5	38315.3
	353.056	38059.7	38087.4	38059.7	38059.7	38059.7	38105.8	38059.7	38059.7	38059.7	38082.5	38059.7	38059.7	38156.2
	352.956	38125.3	38153.4	38125.3	38125.3	38125.3	38172.5	38125.3	38125.3	38125.3	38151.7	38125.3	38125.3	38227
	352.856	38717.6	38746.1	38717.6	38717.6	38717.6	38765.8	38717.6	38717.6	38717.6	38748.2	38717.6	38717.6	38824.9
	352.756	38551.1	38580	38551.1	38551.1	38551.1	38600.3	38551.1	38551.1	38551.1	38586.5	38551.1	38551.1	38664.7
	352.656	38371.3	38400.8	38371.3	38371.3	38371.3	38421.6	38371.3	38371.3	38371.3	38412.3	38371.3	38371.3	38492
	352.556	37892	37921.9	37892	37892	37892	37943.3	37892	37892	37892	37939.2	37892	37892	38020.4
	352.456	38357.2	38387.5	38357.2	38357.2	38357.2	38409.6	38357.2	38357.2	38357.2	38411.6	38357.2	38357.2	38494.3
	352.356	38625.9	38656.6	38625.9	38625.9	38625.9	38679.3	38625.9	38625.9	38625.9	38688.5	38625.9	38625.9	38772.7
	352.256	38200.4	38231.6	38200.4	38200.4	38200.4	38254.9	38200.4	38200.4	38200.4	38272.3	38200.4	38200.4	38358
	352.156	38245.5	38277.1	38245.5	38245.5	38245.5	38301	38245.5	38245.5	38245.5	38327.9	38245.5	38245.5	38415.1
	352.056	38507.3	38539.4	38507.3	38507.3	38507.3	38563.9	38507.3	38507.3	38507.3	38601.6	38507.3	38507.3	38690.3
	351.956	38131.2	38163.7	38131.2	38131.2	38131.2	38189.3	38131.2	38131.2	38131.2	38238.9	38131.2	38131.2	38329.5
	351.856	38235.9	38294.4	38261.4	38261.4	38261.4	38321	38261.4	38261.4	38261.4	38384.3	38261.4	38261.4	38477
	351.756	38417.5	38294.3	38260.7	38260.7	38260.7	38321.9	38260.7	38260.7	38260.7	38400.6	38260.7	38260.7	38495.5
	351.656	38645.2	38293.2	38259	38259	38259	38321.8	38259	38259	38259	38418.1	38259	38259	38515.1
	351.556	38530.8	38292.6	38257.8	38257.8	38257.8	38322.1	38257.8	38257.8	38257.8	38438.3	38257.8	38257.8	38537.5
	351.456	38920	38290.2	38254.8	38254.8	38254.8	38320.7	38254.8	38254.8	38254.8	38459.4	38254.8	38254.8	38560.7
	351.356	38786.9	38288.4	38252.4	38252.4	38252.4	38319.9	38252.4	38252.4	38252.4	38483.8	38252.4	38252.4	38587.3
	351.256	38766.3	38286.7	38250.1	38250.1	38250.1	38319.2	38250.1	38250.1	38250.1	38511.5	38250.2	38250.1	38617.2
	351.156	39149.2	38283.2	38246.1	38246.1	38246.1	38316.7	38246.1	38246.1	38246.1	38540.9	38246.2	38246.1	38648.7
	351.056	38997.7	38280.4	38242.7	38242.7	38242.7	38314.9	38242.7	38242.7	38242.7	38574.8	38242.8	38242.7	38684.8
	350.956	38574.5	38279.5	38241.2	38241.2	38241.2	38315	38241.2	38241.2	38241.2	38614.7	38241.3	38241.2	38726.9
	350.856	38870.8	38277.3	38238.4	38238.4	38238.4	38313.8	38238.4	38238.4	38238.4	38657.7	38238.5	38238.4	38772.1
	350.756	39227.5	38273.4	38234	38234	38234	38310.9	38234	38234	38234	38704	38234.1	38234	38820.5
	350.656	39598.3	38267.9	38227.9	38227.9	38227.9	38307.2	38227.9	38227.9	38227.9	38753.8	38228.1	38227.9	38873.3
	350.556	39489.6	38263	38222.2	38222.2	38222.2	38304	38222.2	38222.2	38222.2	38809.8	38222.4	38222.2	38932.5
	350.456	39166.7	38259.6	38218	38218	38218	38302.2	38218	38218	38218	38873.3	38218.3	38218	38999.3
	350.356	39865.1	38253	38210.6	38210.6	38210.6	38297.3	38210.6	38210.6	38210.6	38940.2	38211	38210.6	39069.6
	350.256	39836.1	38246.5	38203.3	38203.3	38203.3	38292.5	38203.3	38203.3	38203.3	39014.3	38203.8	38203.3	39147
	350.156	39864	38239.8	38195.9	38195.9	38195.9	38287.5	38195.9	38195.9	38195.9	39095.8	38196.4	38195.9	39231.9
	350.056	39674.8	38234	38189.3	38189.3	38189.3	38281.4	38189.3	38189.3	38189.3	39186.1	38189.9	38189.3	39323.7
	349.956	40280.5	38225.4	38179.9	38179.9	38179.9	38274.6	38179.9	38179.9	38179.9	39282.2	38180.7	38179.9	39423.2
	349.856	40366.9	38216.4	38170.1	38170.1	38170.1	38267.4	38170.1	38170.1	38170.1	39386.9	38171.1	38170.1	39531.5
	349.756	40455.7	38207	38159.9	38159.9	38159.9	38259.9	38159.9	38159.9	38159.9	39500.7	38161	38159.9	39649
	349.656	40596.5	38196.9	38149	38149	38149	38251.8	38149	38149	38149	39623.8	38150.4	38149	39776
	349.556	40541.6	38186.9	38138.2	38138.2	38138.2	38244	38138.2	38138.2	38138.2	39757.5	38140	38138.2	39913.7
	349.456	40858	38175.5	38126.1	38126.1	38126.1	38234.9	38126.1	38126.1	38126.1	39901.1	38128.1	38126.1	40061.5
	349.356	41354.1	38161.9	38111.6	38111.6	38111.6	38223.6	38111.6	38111.6	38111.6	40053.7	38114.1	38111.6	40218.4
	349.256	40959.3	38150.2	38098.9	38098.9	38098.9	38214.2	38098.9	38098.9	38098.9	40219.3	38101.8	38098.9	40388.9
	349.156	41286.3	38137	38084.6	38084.6	38084.6	38203.4	38084.6	38084.6	38084.6	40395.1	38088.2	38084.6	40569.9
	349.056	41346.8	38123.5	38070	38070	38070	38192.3	38070	38070	38070	40582.2	38074.3	38070	40762.4
	348.956	41461.2	38109.4	38054.8	38054.8	38054.8	38180.9	38054.8	38054.8	38054.8	40780.4	38059.9	38054.8	40966.2
	348.856	42054.3	38092.6	38036.9	38036.9	38036.9	38166.9	38036.9	38036.9	38036.9	40987.2	38043	38036.9	41179.1
	348.756	42373.1	38074.2	38017.4	38017.4	38017.4	38151.5	38017.4	38017.4	38017.5	41203.6	38024.8	38017.4	41401.8
	348.656	42345.5	38055.9	37998.1	37998.1	37998.1	38136.4	37998.1	37998.1	37998.1	41430.5	38006.8	37998.1	41635.4
	348.556	42360.9	38037.5	37978.5	37978.5	37978.5	38121.3	37978.5	37978.5	37978.6	41666.8	37988.9	37978.5	41878.9
	348.456	42388.9	38018.8	37958.8	37958.8	37958.8	38106.2	37958.8	37958.8	37958.8	41911.6	37971	37958.8	42131.2
	348.356	42610.5	37999.1	37937.9	37937.9	37937.9	38090.2	37937.9	37937.9	37938	42162.5	37952.4	37937.9	42390.4
	348.256	42705.1	37978.8	37916.6	37916.6	37916.6	38073.9	37916.6	37916.6	37916.7	42418.6	37933.7	37916.6	42655.3
	348.156	43334.8	37955.7	37892.3	37892.3	37892.3	38054.9	37892.3	37892.3	37892.5	42675.5	37912.4	37892.3	42921.7
	348.056	43023.2	37933.8	37869.3	37869.3	37869.3	38037.5	37869.3	37869.3	37869.6	42935.3	37893	37869.3	43191.8
	347.956	43594.9	37909.7	37843.7	37843.7	37843.7	38017.7	37843.7	37843.7	37844.1	43191.6	37871.5	37843.7	43459.7
	347.856	43934	37884	37816.4	37816.4	37816.4	37996.5	37816.4	37816.4	37817	43442.2	37849	37816.4	43722.9
	347.756	43837.5	37858.6	37789.5	37789.5	37789.5	37975.9	37789.5	37789.5	37790.3	43686	37827.5	37789.5	43980.5
	347.656	44408.8	37830.5	37759.8	37759.8	37759.8	37953	37759.8	37759.8	37761.1	43916.8	37804.2	37759.8	44226.3
	347.556	44287.3	37802.8	37730.6	37730.6	37730.6	37930.8	37730.6	37730.6	37732.5	44134.3	37782.2	37730.6	44460.3
	347.456	44729.7	37773.1	37699.2	37699.2	37699.2	37906.9	37699.2	37699.2	37702	44332.5	37759.3	37699.2	44676.8
	347.356	44895.7	37742.4	37667	37667	37667	37882.5	37667	37667	37671	44509.2	37736.8	37667	44873.8
	347.256	44798.3	37712	37635.1	37635.1	37635.1	37858.7	37635.1	37635.1	37640.8	44662.3	37716	37635.1	45049.5
	347.156	45537.3	37678.2	37599.7	37599.7	37599.7	37832	37599.7	37599.7	37607.8	44784.9	37693.3	37599.7	45197.4
	347.056	45717.5	37643.4	37563.3	37563.3	37563.3	37804.8	37563.3	37563.3	37574.8	44876.8	37671.4	37563.3	45317.8
	346.956	46160	37606.5	37524.8	37524.8	37524.8	37775.9	37524.8	37524.8	37540.8	44934.5	37649.3	37524.8	45407.7
	346.856	45760.3	37571.2	37487.9	37487.9	37487.9	37749.2	37487.9	37488	37510.2	44959.9	37631.1	37487.9	45469.8
	346.756	45866	37535.2	37450.4	37450.4	37450.4	37722.4	37450.4	37450.5	37481	44949.8	37614.8	37450.4	45501.5
	346.656	46241.5	37498.2	37411.1	37411.1	37411.1	37694.4	37411.1	37411.1	37452.8	44902.2	37599.4	37411.1	45502.9
	346.556	46199.6	37461.2	37371.7	37371.7	37371.7	37667	37371.7	37371.8	37428.2	44819.3	37587.4	37371.7	45476.4
	346.456	45946.1	37425.1	37333.3	37333.3	37333.3	37641.4	37333.3	37333.4	37409.1	44702.7	37579.8	37333.3	45425.1
	346.356	45698	37390	37295.8	37295.8	37295.8	37617.4	37295.8	37296.1	37396.7	44553.9	37576.9	37295.8	45351.9
	346.256	45544	37355.4	37258.9	37258.9	37258.9	37594.8	37258.9	37259.2	37392	44373.6	37578.8	37258.9	45259.4
	346.156	45102.9	37322.6	37223.8	37223.8	37223.8	37574.9	37223.8	37224.3	37397.9	44166	37587.2	37223.8	45154.2
	346.056	44688.3	37291.5	37190.3	37190.3	37190.3	37557.7	37190.3	37191.2	37416.3	43934.7	37602.3	37190.3	45042.1
	345.956	44752	37260	37156.5	37156.5	37156.5	37541.1	37156.5	37157.8	37447	43680.8	37622.7	37156.5	44927.2
	345.856	44735.1	37228.4	37122.5	37122.5	37122.5	37525.6	37122.5	37124.5	37493.2	43408.1	37649.2	37122.5	44816.3
	345.756	44172.3	37199.2	37090.9	37090.9	37090.9	37513.7	37090.9	37093.9	37559.8	43122.4	37685.4	37090.9	44719.6
	345.656	43359.2	37173.5	37062.9	37062.9	37062.9	37506.6	37062.9	37067.2	37650.8	42828.3	37732.5	37062.9	44644.4
	345.556	43750.3	37145.9	37032.9	37032.9	37032.9	37499.1	37032.9	37039.3	37763.3	42523.8	37785.7	37032.9	44592.4
	345.456	43514.5	37119.3	37003.9	37003.9	37003.9	37494.1	37003.9	37013.3	37903	42214.8	37848.4	37003.9	44573.4
	345.356	43531.1	37093.7	36974.7	36974.7	36974.7	37490.7	36974.7	36988.2	38071.1	41903.1	37920.4	36974.7	44593.8
	345.256	43653.7	37067.5	36944.8	36944.8	36944.8	37488.4	36944.8	36964.2	38268.9	41591	38001.7	36944.8	44657.9
	345.156	44001.9	37039.6	36913.2	36913.2	36913.2	37486.6	36913.2	36940.8	38496.7	41279.7	38092	36913.2	44769.7
	345.056	44387.9	37009.8	36879.7	36879.7	36879.7	37485.2	36879.7	36918.7	38754.4	40971.2	38192	36879.7	44933
	344.956	44525.5	36979.2	36845.4	36845.4	36845.4	37485.6	36845.4	36900	39041.9	40668.3	38304.5	36845.4	45152.5
	344.856	44523.7	36948.5	36811.1	36811.1	36811.1	37488.7	36811.1	36886.7	39357	40373.2	38430.1	36811.1	45429
	344.756	45425.5	36910.8	36772.5	36772.5	36772.5	37490.6	36772.5	36876.4	39691.1	40083	38565.3	36772.5	45754.8
	344.656	45325.1	36876.3	36734.2	36734.2	36734.2	37496.2	36734.2	36875.8	40041.8	39803.3	38715.2	36734.2	46137.7
	344.556	45617.9	36840.4	36694.4	36694.4	36694.4	37504.1	36694.4	36885.6	40398.8	39533.3	38878.6	36694.4	46568.8
	344.456	45990.8	36802.9	36652.7	36652.7	36652.7	37514.3	36652.8	36908.6	40750.4	39272.7	39055.8	36652.7	47041
	344.356	46431.7	36763.3	36608.9	36608.9	36608.9	37527.1	36609	36948.4	41084	39021.5	39246.8	36608.9	47546.3
	344.256	47468.3	36719.1	36560.3	36560.3	36560.3	37540.2	36560.3	37006.6	41383.5	38777.2	39449.3	36560.3	48074.3
	344.156	48305.9	36671.1	36507.7	36507.7	36507.7	37555.2	36507.8	37089.3	41636.2	38540.5	39665.3	36507.7	48619
	344.056	48356.4	36622.8	36454.7	36454.7	36454.7	37576.5	36454.8	37205.7	41832.6	38314.9	39897.9	36454.7	49177.3
	343.956	49263.1	36570.4	36397.3	36397.3	36397.3	37600.8	36397.6	37358.4	41957.7	38096.3	40142.5	36397.3	49740.1
	343.856	49559.9	36516.7	36338.3	36338.3	36338.3	37632	36338.9	37557	42005.7	37887.1	40401.2	36338.3	50308.6
	343.756	50489.5	36458.7	36275	36275	36275	37668.2	36276.2	37805.8	41968.5	37684.1	40670.3	36275	50882.1
	343.656	50653.3	36399.9	36210.6	36210.6	36210.6	37714.2	36212.9	38115.4	41848.3	37490.4	40952	36210.6	51469.7
	343.556	51591.9	36336.9	36141.7	36141.7	36141.7	37768.1	36146	38489	41644.2	37301.9	41241.4	36141.7	52077.5
	343.456	52680.9	36268.9	36067.6	36067.6	36067.6	37831	36075.7	38931.8	41362.1	37117.5	41535.7	36067.6	52717
	343.356	53336	36198	35990.3	35990.3	35990.3	37906.8	36005	39449.8	41013.4	36938.7	41834.6	35990.3	53404.7
	343.256	54229.2	36123	35908.6	35908.6	35908.6	37997.1	35934.9	40044	40608.7	36763.8	42134.1	35908.6	54154.1
	343.156	55304.3	36043.1	35821.7	35821.7	35821.8	38103.9	35867.8	40712.3	40160.7	36591.6	42429.4	35821.7	54978.5
	343.056	56276.4	35958.8	35730.1	35730.1	35730.2	38231.5	35809.2	41450.2	39684.1	36422	42717.1	35730.1	55892.2
	342.956	56964.7	35871.3	35635	35635	35635.2	38385.5	35768.5	42249.1	39193.2	36256.1	42994.1	35635	56907.8
	342.856	57934.9	35779.4	35535.1	35535.1	35535.4	38569.7	35755.5	43092.8	38698.5	36091.7	43254.5	35535.1	58031.5
	342.756	59534.5	35680.3	35427.7	35427.7	35428	38787.6	35786.4	43958	38207.2	35925.6	43490.7	35427.7	59270.2
	342.656	60570.7	35576.5	35315.1	35315.1	35315.6	39049.6	35886.6	44821.4	37729.7	35759.8	43700.1	35315.1	60633.9
	342.556	61907.9	35466.6	35196	35196	35196.8	39363.9	36091.2	45651.3	37270.8	35592.6	43876.1	35196	62137.5
	342.456	63052	35351.5	35071.2	35071.2	35072.4	39743.4	36447.6	46414.4	36835.1	35424.3	44011.5	35071.2	63801.7
	342.356	65582	35224.9	34934.6	34934.6	34936.3	40196.6	37011.6	47069.3	36418.7	35248.4	44097.4	34934.6	65661.4
	342.256	68128.7	35086.9	34785.9	34785.9	34788.5	40742.1	37867.6	47581.4	36022.2	35064.4	44129.9	34785.9	67781.9
	342.156	70673.2	34937.4	34625.2	34625.2	34629	41403.8	39106.7	47919.9	35645	34871.9	44105.5	34625.2	70242.8
	342.056	73330.1	34775.8	34451.8	34451.8	34457.3	42211.8	40863.2	48058.2	35285	34670	44020.8	34451.8	73179.2
	341.956	77801.6	34594.1	34257.7	34257.7	34265.6	43197.9	43242.1	47973.2	34932.3	34450.3	43865.8	34257.7	76717.4
	341.856	81646.9	34394.9	34045.5	34045.5	34056.8	44413.9	46394	47662.3	34586.9	34215.3	43642.6	34045.5	81048.3
	341.756	87262	34170.3	33807.1	33807.1	33823.1	45916.6	50411.5	47122.8	34237.8	33956.6	43343.1	33807.1	86331.8
	341.656	93402.3	33917.9	33540.2	33540.2	33562.6	47787.5	55339.2	46367.4	33879.8	33671.5	42963.4	33540.2	92707.8
	341.556	99995.6	33635.6	33242.6	33242.6	33273.7	50132.7	61108.6	45418.1	33508.1	33357.8	42505	33242.6	100241
	341.456	108362	33315.4	32906.2	32906.2	32949	53082	67432.5	44297.2	33111.9	33007	41964.8	32906.2	108816
	341.356	117121	32955.4	32529	32529	32587.5	56806.1	73793.4	43037.2	32687	32617.2	41344.7	32529	118126
	341.256	125640	32556.5	32112	32112.1	32191.3	61511.9	79419.6	41674.3	32232.4	32189.1	40650.2	32112	127641
	341.156	135144	32114.4	31650.6	31650.7	31757.1	67421.4	83368.2	40237.7	31741.5	31717.8	39881.4	31650.6	136685
	341.056	143425	31634.2	31150	31150.1	31292	74746.9	84854.2	38763.7	31218.1	31208.5	39048.7	31150	144716
	340.956	151469	31117	30611.2	30611.3	30799	83602.3	83474.9	37279	30661.7	30662	38158.1	30611.2	151476
	340.856	156655	30575.5	30046.7	30046.9	30293.1	93818.7	79395	35817.2	30083.8	30090.8	37226.9	30046.7	156975
	340.756	162488	30006.9	29453.5	29454	29774	104768	73325.5	34390.6	29480.7	29491.7	36257	29453.5	161320
	340.656	164571	29427.8	28848.4	28849.1	29261.5	115241	66154	33025.7	28868	28881.4	35270.5	28848.4	164192
	340.556	164644	28847.5	28240.2	28241.4	28768.2	123484	58773	31736.9	28254.4	28268.8	34280.4	28240.2	164733
	340.456	161221	28281.7	27644.7	27646.5	28313.5	127606	51825.8	30541.3	27654.7	27669.2	33305.8	27644.7	161687
	340.356	154508	27745.2	27076.5	27079.3	27916.3	126226	45688.1	29451.7	27083.6	27097.7	32364.7	27076.5	154041
	340.256	142467	27262.4	26559.7	26564	27604.6	119223	40529.6	28488.2	26564.7	26577.9	31483.8	26559.7	141820
	340.156	128009	26844.5	26105.4	26111.9	27393.6	107970	36363.2	27656	26108.8	26120.9	30676.3	26105.4	126403
	340.056	112023	26498.8	25720.6	25730.4	27294.1	94712.5	33090.7	26955.6	25723	25733.9	29951.2	25720.6	109926
	339.956	96221.6	26225	25404.8	25419.5	27308.6	81554.5	30606.6	26379.3	25406.5	25416.2	29310.7	25404.8	94388.2
	339.856	83000.9	26012.2	25146.9	25168.6	27427.9	69836.6	28744.4	25908.7	25148	25156.6	28743.4	25146.9	80971.2
	339.756	71508.8	25853.2	24939.3	24971	27645.4	60093.5	27385.1	25529.5	24940	24947.5	28242.4	24939.3	70093.5
	339.656	62297.6	25738.3	24772	24818	27950.1	52327	26403.7	25225.1	24772.5	24779	27798.2	24772	61636.1
	339.556	55615.7	25656.9	24633.8	24699.9	28326.4	46279.1	25702.7	24978.6	24634.2	24639.8	27399.6	24633.8	55246.5
	339.456	50758.3	25601.3	24516.8	24610.7	28759.7	41618.9	25205.1	24776.8	24517	24521.9	27038.7	24516.8	50515.5
	339.356	47981.9	25562.8	24411.7	24543.7	29231.4	38032	24845.9	24606.1	24411.9	24416	26705.9	24411.7	47061.9
	339.256	44775.9	25544	24320.5	24504.4	29730.8	35266.1	24590.3	24464.5	24320.6	24324.2	26402.8	24320.5	44583.5
	339.156	43227.3	25538.1	24235.9	24489.6	30235.2	33114.9	24399.9	24341.6	24235.9	24238.9	26122.5	24235.8	42829.8
	339.056	41775.2	25545.5	24157.3	24503.9	30726.1	31427.8	24255.5	24234.3	24157.3	24159.9	25863.7	24157.3	41615.4
	338.956	40736.1	25565.1	24083.1	24551.9	31182	30091.5	24140.6	24138.6	24083.1	24085.2	25623.1	24083	40796.8
	338.856	40356.7	25595.1	24010.3	24638.1	31579.7	29020	24043.3	24049.9	24010.2	24012	25397.3	24010.2	40264.3
	338.756	39760.7	25637.5	23939.8	24772.4	31900.4	28150.8	23958.3	23967.9	23939.6	23941.2	25186.5	23939.6	39937.8
	338.656	39698.1	25691.2	23869.5	24962.5	32124.5	27436	23879.4	23888.9	23869.1	23870.3	24987.5	23869.1	39757.4
	338.556	39664.9	25757.5	23799.1	25221.1	32237.9	26841	23803.9	23812.2	23798.3	23799.4	24799.7	23798.3	39685.4
	338.456	39755.5	25837.7	23728.4	25559.1	32230.1	26339.8	23729.8	23736.4	23726.8	23727.7	24621.5	23726.8	39695.9
	338.356	40210.5	25932.3	23656	25988	32095.7	25910.8	23654.6	23659.6	23653	23653.8	24451.1	23653	39777.6
	338.256	40366.4	26044.7	23583.9	26522.3	31840.6	25540.3	23579	23582.6	23578.2	23578.8	24289.2	23578.2	39936
	338.156	40329.2	26178.7	23513.8	27175.3	31474.5	25217.7	23503.6	23506.2	23503.2	23503.7	24135.4	23503.2	40183.5
	338.056	40759.1	26335.5	23445.4	27955.8	31008.9	24931.6	23426.1	23427.9	23425.9	23426.3	23987	23425.9	40537.3
	337.956	41674	26516.6	23379.1	28869.2	30459.1	24672.7	23344.2	23345.5	23344.2	23344.5	23841.2	23344.2	41018.8
	337.856	42048.7	26729.3	23321.9	29921.3	29846.8	24438	23260.4	23261.3	23260.4	23260.7	23699.8	23260.4	41656.4
	337.756	42577.7	26978.2	23279.9	31108.5	29191.9	24222	23173.9	23174.4	23173.9	23174.1	23561.5	23173.9	42473.6
	337.656	43446	27268.7	23262.7	32418.6	28512.4	24019.6	23083.1	23083.5	23083.1	23083.3	23424.5	23083.1	43491.6
	337.556	44707.5	27607	23284.7	33830.1	27824.6	23826	22986.2	22986.5	22986.2	22986.4	23286.3	22986.2	44727.8
	337.456	46328.9	28001.3	23367.8	35311.1	27142.6	23637.3	22881.7	22881.8	22881.7	22881.8	23145.2	22881.7	46197.2
	337.356	47718.1	28465.4	23549.3	36822.1	26479.9	23452.6	22770.5	22770.5	22770.5	22770.6	23001.5	22770.5	47918.7
	337.256	49812.7	29011.1	23871	38307.8	25843	23267	22649.3	22649.4	22649.3	22649.4	22851.5	22649.3	49904.8
	337.156	51737.6	29657.3	24407.3	39708.8	25239.7	23079.9	22519.1	22519.1	22519.1	22519.2	22695.6	22519.1	52193.3
	337.056	54723.5	30422.8	25234	40956.3	24669	22885.5	22374.8	22374.9	22374.8	22374.9	22528.7	22374.8	54822.2
	336.956	57397.7	31338.2	26474.4	41987.1	24133.4	22684.2	22218	22218	22218	22218	22351.8	22218	57879.1
	336.856	60806.9	32437.3	28264.8	42738.2	23628.7	22471.8	22045.2	22045.2	22045.2	22045.2	22161.4	22045.2	61476.3
	336.756	65662.9	33761.2	30768.5	43153.6	23146.7	22241.2	21849.8	21849.8	21849.8	21849.9	21950.5	21849.8	65772.5
	336.656	70856.9	35369	34188.8	43198	22682.5	21990.1	21630.3	21630.4	21630.3	21630.4	21717.5	21630.3	70994.1
	336.556	77293.6	37333.5	38695.4	42850.5	22226.9	21712.5	21381.1	21381.1	21381.1	21381.1	21456.4	21381.1	77369.9
	336.456	84986.1	39750.6	44498.7	42111.1	21770	21402.1	21096.2	21096.2	21096.2	21096.2	21161.2	21096.2	85212.7
	336.356	95335.2	42742.6	51636.9	40993.2	21295.8	21046.7	20763.7	20763.7	20763.7	20763.7	20819.7	20763.7	94716.1
	336.256	106298	46479.7	60071.3	39536.5	20797.1	20642.8	20380.7	20380.7	20380.7	20380.7	20428.7	20380.7	106053
	336.156	119359	51165.2	69441.3	37787	20260.4	20180.7	19937.4	19937.4	19937.4	19937.4	19978.6	19937.4	119126
	336.056	133330	57063.1	79052.8	35803.4	19678	19655.7	19429.5	19429.5	19429.5	19429.5	19464.8	19429.5	133570
	335.956	149551	64479.8	87790.6	33639.7	19036.3	19057.4	18846.8	18846.8	18846.8	18846.8	18876.9	18846.8	148647
	335.856	163948	73761.5	94353.4	31367.8	18340.3	18393.4	18197	18197	18197	18197	18222.6	18197	163454
	335.756	177539	85198.6	97368.9	29046.4	17590.9	17666.8	17483.3	17483.3	17483.3	17483.3	17505.2	17483.3	176960
	335.656	189575	98885.4	96209.3	26727.7	16792.7	16884.2	16712.6	16712.6	16712.6	16712.6	16731.2	16712.6	188667
	335.556	199368	114477	90875.2	24456.4	15953.7	16055.3	15894.6	15894.6	15894.6	15894.6	15910.4	15894.6	198255
	335.456	205719	130901	82325.1	22272.3	15087.7	15195.1	15044.5	15044.5	15044.5	15044.5	15057.8	15044.5	205617
	335.356	209781	146165	71874.2	20200.2	14203.7	14313.8	14172.3	14172.3	14172.3	14172.3	14183.6	14172.3	210079
	335.256	209411	157494	60868.2	18266.1	13320.5	13430.9	13297.9	13297.9	13297.9	13297.9	13307.4	13297.9	210197
	335.156	203357	162134	50344.5	16494.8	12462.9	12571.9	12446.8	12446.8	12446.8	12446.8	12454.7	12446.8	204230
	335.056	190137	158343	40986.8	14912.6	11662.4	11768.9	11651	11651	11651	11651	11657.7	11651	191076
	334.956	170783	146413	33059	13537.6	10946.3	11049.5	10938.3	10938.3	10938.3	10938.3	10943.9	10938.3	171258
	334.856	148019	128787	26637.3	12373.8	10329.9	10429.4	10324.4	10324.4	10324.4	10324.4	10329.1	10324.4	147264
	334.756	122204	108882	21599.7	11422.2	9827.15	9922.55	9823.3	9823.3	9823.3	9823.3	9827.24	9823.3	122364
	334.656	98100.5	89622.5	17762.5	10663.2	9430.58	9521.84	9427.94	9427.94	9427.94	9427.94	9431.23	9427.94	99292.2
	334.556	78014	72739.2	14912.8	10065.9	9122.57	9209.69	9120.78	9120.78	9120.78	9120.78	9123.52	9120.78	79569.7
	334.456	62014	58847.3	12829.5	9599.72	8885.1	8968.17	8883.9	8883.9	8883.9	8883.9	8886.17	8883.9	63596.5
	334.356	49588.4	47850.7	11347	9238.42	8702.41	8781.54	8701.6	8701.6	8701.6	8701.6	8703.48	8701.6	51115.6
	334.256	39960.4	39345.7	10299.7	8960.22	8562.14	8637.5	8561.6	8561.6	8561.6	8561.6	8563.16	8561.6	41560.4
	334.156	33150.8	32816.1	9574.92	8744.56	8451.83	8523.59	8451.48	8451.48	8451.48	8451.48	8452.77	8451.48	34306.3
	334.056	28099.7	27806.4	9075.75	8576.87	8363.71	8432.06	8363.49	8363.49	8363.49	8363.49	8364.55	8363.49	28801.9
	333.956	24195.7	23950	8735.92	8446.42	8292.73	8357.84	8292.58	8292.58	8292.58	8292.58	8293.45	8292.58	24613.4
	333.856	21000	20963.5	8506.84	8345.49	8235.76	8297.82	8235.67	8235.67	8235.67	8235.67	8236.39	8235.67	21407.5
	333.756	18995.6	18630.4	8349.83	8265.11	8187.54	8246.72	8187.48	8187.48	8187.48	8187.48	8188.07	8187.48	18930.2
	333.656	17296.1	16792	8242.47	8201.02	8146.73	8203.19	8146.69	8146.69	8146.69	8146.69	8147.17	8146.69	16999.1
	333.556	15798.9	15330.9	8167.64	8150.07	8112.44	8166.34	8112.42	8112.42	8112.42	8112.42	8112.81	8112.42	15478.1
	333.456	14527.1	14159.5	8115.02	8109.53	8083.7	8135.19	8083.69	8083.69	8083.69	8083.69	8084.01	8083.69	14268.5
	333.356	13746	13211.1	8075.73	8075.91	8058.34	8107.55	8058.33	8058.33	8058.33	8058.33	8058.59	8058.33	13295.6
	333.256	12930.6	12438	8045.99	8048.36	8036.51	8083.57	8036.51	8036.51	8036.51	8036.51	8036.72	8036.51	12506.6
	333.156	12324.9	11802.3	8022.38	8025.22	8017.31	8062.34	8017.3	8017.3	8017.3	8017.3	8017.47	8017.3	11860.5
	333.056	11830.6	11275	8002.88	8005.46	8000.23	8043.34	8000.23	8000.23	8000.23	8000.23	8000.36	8000.23	11326.2
	332.956	11402.6	10834.5	7986.35	7988.42	7984.99	8026.29	7984.99	7984.99	7984.99	7984.99	7985.1	7984.99	10880.7
	332.856	10974.8	10464.3	7972.28	7973.82	7971.6	8011.19	7971.6	7971.6	7971.6	7971.6	7971.69	7971.6	10506.9
	332.756	10642.2	10151	7959.98	7961.06	7959.64	7997.6	7959.64	7959.64	7959.64	7959.64	7959.71	7959.64	10190.8
	332.656	10114	9885.39	7950.15	7950.9	7949.99	7986.42	7949.99	7949.99	7949.99	7949.99	7950.05	7949.99	9922.95
	332.556	10065.1	9657.3	7940.59	7941.09	7940.52	7975.49	7940.52	7940.52	7940.52	7940.52	7940.56	7940.52	9692.97
	332.456	9705.31	9461.68	7932.65	7932.97	7932.61	7966.21	7932.61	7932.61	7932.61	7932.61	7932.65	7932.61	9495.71
	332.356	9427.76	9293.01	7925.93	7926.14	7925.92	7958.2	7925.92	7925.92	7925.92	7925.92	7925.94	7925.92	9325.57
	332.256	9271.35	9146.59	7919.9	7920.02	7919.89	7950.94	7919.89	7919.89	7919.89	7919.89	7919.91	7919.89	9177.8
	332.156	9098.75	9019.2	7914.61	7914.69	7914.61	7944.47	7914.61	7914.61	7914.61	7914.61	7914.63	7914.61	9049.17
	332.056	8990.84	8907.58	7909.79	7909.84	7909.79	7938.53	7909.79	7909.79	7909.79	7909.79	7909.81	7909.79	8936.39
	331.956	8771.05	8809.96	7905.93	7905.96	7905.93	7933.6	7905.93	7905.93	7905.93	7905.93	7905.94	7905.93	8837.67
	331.856	8700.68	8723.77	7902.38	7902.39	7902.37	7929.03	7902.37	7902.37	7902.37	7902.37	7902.38	7902.37	8750.45
	331.756	8722.97	8647.02	7898.7	7898.71	7898.7	7924.39	7898.7	7898.7	7898.7	7898.7	7898.71	7898.7	8672.72
	331.656	8618.04	8578.96	7895.48	7895.48	7895.48	7920.24	7895.48	7895.48	7895.48	7895.48	7895.48	7895.48	8603.73
	331.556	8333.72	8519.28	7893.52	7893.52	7893.52	7917.4	7893.52	7893.52	7893.52	7893.52	7893.52	7893.52	8543.17
	331.456	8432.47	8465.34	7891.1	7891.1	7891.1	7914.15	7891.1	7891.1	7891.1	7891.1	7891.1	7891.1	8488.39
	331.356	8426.21	8416.81	7888.7	7888.71	7888.7	7910.95	7888.7	7888.7	7888.7	7888.7	7888.71	7888.7	8439.06
	331.256	8273.89	8373.66	7886.98	7886.98	7886.98	7908.46	7886.98	7886.98	7886.98	7886.98	7886.98	7886.98	8395.15
	331.156	8166.4	8335.16	7885.73	7885.73	7885.73	7906.48	7885.73	7885.73	7885.73	7885.73	7885.73	7885.73	8355.91
	331.056	7972.2	8301.16	7885.34	7885.34	7885.34	7905.39	7885.34	7885.34	7885.34	7885.34	7885.34	7885.34	8321.21
	330.956	8013.27	8270.18	7884.77	7884.77	7884.77	7904.15	7884.77	7884.77	7884.77	7884.77	7884.77	7884.77	8289.56
	330.856	7860.32	8242.5	7884.66	7884.66	7884.66	7903.4	7884.66	7884.66	7884.66	7884.66	7884.66	7884.66	8261.24
	330.756	7889.04	8217.42	7884.64	7884.64	7884.64	7902.77	7884.64	7884.64	7884.64	7884.64	7884.64	7884.64	8235.55
	330.656	7906.48	8194.51	7884.54	7884.54	7884.54	7902.61	7884.54	7884.54	7884.54	7884.54	7884.54	7884.54	8212.58
	330.556	7858.11	8147.27	7858.11	7858.11	7858.11	7875.58	7858.11	7858.11	7858.11	7858.11	7858.11	7858.11	8164.74
	330.456	7810.71	8080.84	7810.71	7810.71	7810.71	7827.58	7810.71	7810.71	7810.71	7810.71	7810.71	7810.71	8097.71
	330.356	7843.55	8096.26	7843.55	7843.55	7843.55	7859.82	7843.55	7843.55	7843.55	7843.55	7843.55	7843.55	8112.53
	330.256	7783.16	8019.89	7783.16	7783.16	7783.16	7798.83	7783.16	7783.16	7783.16	7783.16	7783.16	7783.16	8035.56
	330.156	7820.59	8042.64	7820.59	7820.59	7820.59	7835.66	7820.59	7820.59	7820.59	7820.59	7820.59	7820.59	8057.71
	330.056	7683.69	7892.23	7683.69	7683.69	7683.69	7698.22	7683.69	7683.69	7683.69	7683.69	7683.69	7683.69	7906.76

## Sheet: Figure 2g
Figure 2g		2000 sccm Ar			50 sccm Ar			20 sccm Ar			10 sccm Ar			0 sccm Ar
	Binding energy	Intensity		Binding energy	Intensity		Binding energy	Intensity		Binding energy	Intensity		Binding energy	Intensity
	580.84	0.27644		581.174	0.28331		580.169	0.33347		581.019	0.14018		580.268	0.41123
	580.74	0.26852		581.074	0.2852		580.069	0.32822		580.919	0.1362		580.168	0.40018
	580.64	0.27001		580.974	0.27759		579.969	0.32937		580.819	0.13574		580.068	0.41004
	580.54	0.27999		580.874	0.27887		579.869	0.32661		580.719	0.13461		579.968	0.40205
	580.44	0.27668		580.774	0.28174		579.769	0.32923		580.619	0.13791		579.868	0.40061
	580.34	0.2708		580.674	0.28289		579.669	0.32377		580.519	0.13811		579.768	0.40125
	580.24	0.27136		580.574	0.28706		579.569	0.33721		580.419	0.13796		579.668	0.40318
	580.14	0.27056		580.474	0.28289		579.469	0.33152		580.319	0.13747		579.568	0.40357
	580.04	0.2729		580.374	0.28362		579.369	0.33262		580.219	0.13772		579.468	0.40652
	579.94	0.27589		580.274	0.2842		579.269	0.32796		580.119	0.13703		579.368	0.41116
	579.84	0.27196		580.174	0.28244		579.169	0.3276		580.019	0.13778		579.268	0.40961
	579.74	0.27441		580.074	0.28712		579.069	0.32994		579.919	0.13273		579.168	0.40165
	579.64	0.27416		579.974	0.28751		578.969	0.33015		579.819	0.13412		579.068	0.4201
	579.54	0.27438		579.874	0.27812		578.869	0.32745		579.719	0.13606		578.968	0.4093
	579.44	0.26358		579.774	0.28019		578.769	0.33516		579.619	0.13307		578.868	0.40235
	579.34	0.26887		579.674	0.28548		578.669	0.32704		579.519	0.13486		578.768	0.41892
	579.24	0.27317		579.574	0.28936		578.569	0.32515		579.419	0.13702		578.668	0.41208
	579.14	0.27399		579.474	0.28763		578.469	0.32204		579.319	0.13653		578.568	0.41322
	579.04	0.27334		579.374	0.27569		578.369	0.32872		579.219	0.13438		578.468	0.41159
	578.94	0.27425		579.274	0.28341		578.269	0.32544		579.119	0.13736		578.368	0.41419
	578.84	0.26705		579.174	0.28646		578.169	0.32842		579.019	0.13581		578.268	0.41946
	578.74	0.27439		579.074	0.28969		578.069	0.32713		578.919	0.13629		578.168	0.41404
	578.64	0.27451		578.974	0.284		577.969	0.31711		578.819	0.13911		578.068	0.42535
	578.54	0.2754		578.874	0.28474		577.869	0.32367		578.719	0.13713		577.968	0.42584
	578.44	0.27554		578.774	0.28464		577.769	0.32594		578.619	0.13506		577.868	0.41534
	578.34	0.27326		578.674	0.28671		577.669	0.33124		578.519	0.13972		577.768	0.41992
	578.24	0.27671		578.574	0.28666		577.569	0.32764		578.419	0.13752		577.668	0.41667
	578.14	0.27628		578.474	0.28952		577.469	0.32811		578.319	0.13897		577.568	0.41376
	578.04	0.27727		578.374	0.28408		577.369	0.32822		578.219	0.13499		577.468	0.42473
	577.94	0.28116		578.274	0.29379		577.269	0.32514		578.119	0.1376		577.368	0.42629
	577.84	0.28065		578.174	0.29194		577.169	0.32593		578.019	0.13704		577.268	0.42345
	577.74	0.27004		578.074	0.29268		577.069	0.32613		577.919	0.13431		577.168	0.42232
	577.64	0.27799		577.974	0.29647		576.969	0.32902		577.819	0.13899		577.068	0.42602
	577.54	0.27436		577.874	0.29254		576.869	0.32569		577.719	0.13906		576.968	0.42452
	577.44	0.27452		577.774	0.28795		576.769	0.32896		577.619	0.13609		576.868	0.41424
	577.34	0.27139		577.674	0.28196		576.669	0.32476		577.519	0.13904		576.768	0.42242
	577.24	0.27067		577.574	0.29224		576.569	0.32656		577.419	0.13525		576.668	0.41951
	577.14	0.28263		577.474	0.29332		576.469	0.31979		577.319	0.13697		576.568	0.41792
	577.04	0.27801		577.374	0.28684		576.369	0.32414		577.219	0.13802		576.468	0.40897
	576.94	0.28178		577.274	0.29367		576.269	0.32861		577.119	0.14012		576.368	0.42204
	576.84	0.27769		577.174	0.2932		576.169	0.32821		577.019	0.14026		576.268	0.41532
	576.74	0.27343		577.074	0.29558		576.069	0.32406		576.919	0.13967		576.168	0.41726
	576.64	0.2804		576.974	0.28407		575.969	0.32581		576.819	0.1381		576.068	0.4141
	576.54	0.27773		576.874	0.28906		575.869	0.3268		576.719	0.13895		575.968	0.41224
	576.44	0.28349		576.774	0.2936		575.769	0.32176		576.619	0.1392		575.868	0.41604
	576.34	0.27644		576.674	0.28629		575.669	0.3146		576.519	0.14155		575.768	0.41275
	576.24	0.27874		576.574	0.28787		575.569	0.32333		576.419	0.13815		575.668	0.40246
	576.14	0.28156		576.474	0.29086		575.469	0.31882		576.319	0.1374		575.568	0.41537
	576.04	0.27625		576.374	0.28732		575.369	0.3334		576.219	0.13752		575.468	0.40863
	575.94	0.28067		576.274	0.28693		575.269	0.3263		576.119	0.13407		575.368	0.40713
	575.84	0.27863		576.174	0.28933		575.169	0.32275		576.019	0.13551		575.268	0.40355
	575.74	0.28477		576.074	0.28953		575.069	0.32463		575.919	0.13826		575.168	0.40016
	575.64	0.28227		575.974	0.28898		574.969	0.33019		575.819	0.13569		575.068	0.40735
	575.54	0.2808		575.874	0.29048		574.869	0.3225		575.719	0.1368		574.968	0.41229
	575.44	0.27996		575.774	0.28638		574.769	0.32191		575.619	0.1373		574.868	0.40922
	575.34	0.28211		575.674	0.29407		574.669	0.32212		575.519	0.13748		574.768	0.40463
	575.24	0.27807		575.574	0.2881		574.569	0.32267		575.419	0.13822		574.668	0.40185
	575.14	0.27894		575.474	0.28993		574.469	0.3332		575.319	0.13635		574.568	0.40906
	575.04	0.27982		575.374	0.28809		574.369	0.329		575.219	0.1375		574.468	0.40516
	574.94	0.27877		575.274	0.29615		574.269	0.32622		575.119	0.13699		574.368	0.41086
	574.84	0.27446		575.174	0.29228		574.169	0.32533		575.019	0.13789		574.268	0.40113
	574.74	0.28271		575.074	0.2946		574.069	0.33373		574.919	0.13647		574.168	0.41097
	574.64	0.27879		574.974	0.29118		573.969	0.32742		574.819	0.13548		574.068	0.40574
	574.54	0.28596		574.874	0.29878		573.869	0.32952		574.719	0.13833		573.968	0.39636
	574.44	0.27759		574.774	0.30087		573.769	0.3286		574.619	0.13669		573.868	0.39702
	574.34	0.2784		574.674	0.29132		573.669	0.32926		574.519	0.13787		573.768	0.41591
	574.24	0.28431		574.574	0.29062		573.569	0.33101		574.419	0.1367		573.668	0.40596
	574.14	0.28016		574.474	0.29515		573.469	0.32886		574.319	0.13925		573.568	0.4135
	574.04	0.27693		574.374	0.30098		573.369	0.32871		574.219	0.14008		573.468	0.40684
	573.94	0.28416		574.274	0.29889		573.269	0.32467		574.119	0.13656		573.368	0.41024
	573.84	0.28353		574.174	0.29906		573.169	0.33162		574.019	0.13583		573.268	0.40948
	573.74	0.28852		574.074	0.30382		573.069	0.32597		573.919	0.13729		573.168	0.41331
	573.64	0.28938		573.974	0.30143		572.969	0.32653		573.819	0.13609		573.068	0.41009
	573.54	0.293		573.874	0.29455		572.869	0.32535		573.719	0.13557		572.968	0.41808
	573.44	0.29025		573.774	0.30333		572.769	0.32561		573.619	0.1363		572.868	0.40405
	573.34	0.29223		573.674	0.29682		572.669	0.33014		573.519	0.13731		572.768	0.40024
	573.24	0.28398		573.574	0.297		572.569	0.33159		573.419	0.13667		572.668	0.40218
	573.14	0.29035		573.474	0.30076		572.469	0.32696		573.319	0.13844		572.568	0.41667
	573.04	0.29074		573.374	0.30026		572.369	0.33717		573.219	0.14069		572.468	0.40806
	572.94	0.28904		573.274	0.30423		572.269	0.33069		573.119	0.14		572.368	0.41591
	572.84	0.29357		573.174	0.29987		572.169	0.32583		573.019	0.13775		572.268	0.41542
	572.74	0.29306		573.074	0.30668		572.069	0.33291		572.919	0.14145		572.168	0.40691
	572.64	0.29231		572.974	0.30846		571.969	0.32809		572.819	0.13881		572.068	0.41703
	572.54	0.2949		572.874	0.306		571.869	0.32968		572.719	0.13806		571.968	0.41298
	572.44	0.29274		572.774	0.30744		571.769	0.34088		572.619	0.13818		571.868	0.41759
	572.34	0.28506		572.674	0.31077		571.669	0.34249		572.519	0.13903		571.768	0.42023
	572.24	0.29388		572.574	0.30567		571.569	0.33354		572.419	0.13861		571.668	0.41639
	572.14	0.30058		572.474	0.3078		571.469	0.33537		572.319	0.13868		571.568	0.41437
	572.04	0.29249		572.374	0.30732		571.369	0.32761		572.219	0.14378		571.468	0.41414
	571.94	0.28672		572.274	0.30652		571.269	0.33454		572.119	0.13905		571.368	0.4121
	571.84	0.29514		572.174	0.30643		571.169	0.33388		572.019	0.13702		571.268	0.4217
	571.74	0.29811		572.074	0.30865		571.069	0.33602		571.919	0.1409		571.168	0.41709
	571.64	0.29669		571.974	0.30861		570.969	0.34099		571.819	0.14302		571.068	0.41694
	571.54	0.29957		571.874	0.31766		570.869	0.33608		571.719	0.1355		570.968	0.41385
	571.44	0.29856		571.774	0.31454		570.769	0.33927		571.619	0.13885		570.868	0.4238
	571.34	0.30401		571.674	0.30888		570.669	0.33609		571.519	0.13905		570.768	0.42478
	571.24	0.30008		571.574	0.31647		570.569	0.3328		571.419	0.14078		570.668	0.41116
	571.14	0.30375		571.474	0.31501		570.469	0.33461		571.319	0.14043		570.568	0.43169
	571.04	0.30197		571.374	0.31375		570.369	0.33818		571.219	0.1382		570.468	0.43039
	570.94	0.30792		571.274	0.31666		570.269	0.33133		571.119	0.13789		570.368	0.41196
	570.84	0.30869		571.174	0.31681		570.169	0.33603		571.019	0.13511		570.268	0.42318
	570.74	0.30475		571.074	0.32154		570.069	0.34703		570.919	0.136		570.168	0.41806
	570.64	0.30234		570.974	0.31921		569.969	0.34509		570.819	0.13522		570.068	0.41084
	570.54	0.30594		570.874	0.32419		569.869	0.34397		570.719	0.13884		569.968	0.42142
	570.44	0.30933		570.774	0.32317		569.769	0.34534		570.619	0.13735		569.868	0.4249
	570.34	0.31544		570.674	0.32561		569.669	0.34541		570.519	0.13958		569.768	0.41493
	570.24	0.3189		570.574	0.31798		569.569	0.33696		570.419	0.14135		569.668	0.41107
	570.14	0.30956		570.474	0.32252		569.469	0.33837		570.319	0.14031		569.568	0.41079
	570.04	0.319		570.374	0.32995		569.369	0.34357		570.219	0.13634		569.468	0.41171
	569.94	0.3185		570.274	0.33287		569.269	0.33763		570.119	0.13973		569.368	0.41018
	569.84	0.31588		570.174	0.33101		569.169	0.33676		570.019	0.13777		569.268	0.40656
	569.74	0.31878		570.074	0.32737		569.069	0.34968		569.919	0.1352		569.168	0.41028
	569.64	0.31981		569.974	0.33352		568.969	0.35313		569.819	0.13882		569.068	0.41099
	569.54	0.32078		569.874	0.33091		568.869	0.34143		569.719	0.14285		568.968	0.43037
	569.44	0.32094		569.774	0.3419		568.769	0.34547		569.619	0.13965		568.868	0.42201
	569.34	0.32692		569.674	0.33183		568.669	0.34807		569.519	0.13745		568.768	0.40836
	569.24	0.32926		569.574	0.3421		568.569	0.34405		569.419	0.13976		568.668	0.41781
	569.14	0.33711		569.474	0.33789		568.469	0.33738		569.319	0.13833		568.568	0.41979
	569.04	0.33389		569.374	0.35178		568.369	0.34341		569.219	0.13615		568.468	0.42121
	568.94	0.33622		569.274	0.34578		568.269	0.34381		569.119	0.13994		568.368	0.41056
	568.84	0.3389		569.174	0.34502		568.169	0.35533		569.019	0.13803		568.268	0.39881
	568.74	0.34397		569.074	0.34923		568.069	0.34914		568.919	0.13752		568.168	0.39247
	568.64	0.34086		568.974	0.3537		567.969	0.33893		568.819	0.13971		568.068	0.40472
	568.54	0.33437		568.874	0.35082		567.869	0.34978		568.719	0.1371		567.968	0.41181
	568.44	0.3371		568.774	0.35372		567.769	0.34577		568.619	0.13659		567.868	0.41026
	568.34	0.34365		568.674	0.35565		567.669	0.34234		568.519	0.13317		567.768	0.42343
	568.24	0.34423		568.574	0.35313		567.569	0.3471		568.419	0.13765		567.668	0.4065
	568.14	0.35973		568.474	0.36644		567.469	0.34324		568.319	0.13383		567.568	0.39684
	568.04	0.34722		568.374	0.36026		567.369	0.34411		568.219	0.13381		567.468	0.40527
	567.94	0.35151		568.274	0.36217		567.269	0.34751		568.119	0.13833		567.368	0.41805
	567.84	0.35342		568.174	0.36674		567.169	0.35247		568.019	0.13748		567.268	0.4136
	567.74	0.34959		568.074	0.36476		567.069	0.34573		567.919	0.13778		567.168	0.43133
	567.64	0.35339		567.974	0.35617		566.969	0.35407		567.819	0.13678		567.068	0.41126
	567.54	0.35188		567.874	0.36152		566.869	0.35889		567.719	0.13338		566.968	0.42037
	567.44	0.35383		567.774	0.36647		566.769	0.35236		567.619	0.13472		566.868	0.42708
	567.34	0.35525		567.674	0.36397		566.669	0.35903		567.519	0.13394		566.768	0.4228
	567.24	0.3499		567.574	0.36305		566.569	0.35953		567.419	0.13655		566.668	0.43093
	567.14	0.34579		567.474	0.36202		566.469	0.3507		567.319	0.13491		566.568	0.42711
	567.04	0.34862		567.374	0.36438		566.369	0.36105		567.219	0.13547		566.468	0.42569
	566.94	0.34701		567.274	0.3642		566.269	0.36035		567.119	0.13694		566.368	0.41892
	566.84	0.35151		567.174	0.36665		566.169	0.36568		567.019	0.13663		566.268	0.42941
	566.74	0.35521		567.074	0.36526		566.069	0.36093		566.919	0.1361		566.168	0.43684
	566.64	0.35288		566.974	0.36463		565.969	0.36119		566.819	0.13374		566.068	0.43136
	566.54	0.3521		566.874	0.36538		565.869	0.36136		566.719	0.13504		565.968	0.44278
	566.44	0.35417		566.774	0.3614		565.769	0.36401		566.619	0.13407		565.868	0.44299
	566.34	0.34854		566.674	0.36385		565.669	0.36177		566.519	0.13466		565.768	0.44628
	566.24	0.35628		566.574	0.36938		565.569	0.36648		566.419	0.13696		565.668	0.44899
	566.14	0.35299		566.474	0.36327		565.469	0.36738		566.319	0.14033		565.568	0.45612
	566.04	0.3502		566.374	0.37087		565.369	0.36277		566.219	0.1367		565.468	0.45394
	565.94	0.36185		566.274	0.37159		565.269	0.36704		566.119	0.13523		565.368	0.45111
	565.84	0.35386		566.174	0.37986		565.169	0.36353		566.019	0.13691		565.268	0.47001
	565.74	0.35524		566.074	0.37984		565.069	0.37466		565.919	0.13871		565.168	0.47541
	565.64	0.35575		565.974	0.37406		564.969	0.37236		565.819	0.13955		565.068	0.45582
	565.54	0.35618		565.874	0.37338		564.869	0.37294		565.719	0.14228		564.968	0.47974
	565.44	0.34962		565.774	0.37543		564.769	0.38203		565.619	0.13706		564.868	0.48989
	565.34	0.35769		565.674	0.37747		564.669	0.37443		565.519	0.14519		564.768	0.49893
	565.24	0.35944		565.574	0.36985		564.569	0.37808		565.419	0.13968		564.668	0.50299
	565.14	0.35682		565.474	0.37987		564.469	0.38484		565.319	0.14156		564.568	0.50685
	565.04	0.35805		565.374	0.37498		564.369	0.3832		565.219	0.14553		564.468	0.50595
	564.94	0.3668		565.274	0.37903		564.269	0.39206		565.119	0.14676		564.368	0.51271
	564.84	0.36472		565.174	0.37792		564.169	0.38705		565.019	0.14645		564.268	0.52001
	564.74	0.36374		565.074	0.37917		564.069	0.39869		564.919	0.14938		564.168	0.52063
	564.64	0.36158		564.974	0.38217		563.969	0.40446		564.819	0.15119		564.068	0.52434
	564.54	0.36293		564.874	0.38213		563.869	0.39744		564.719	0.14933		563.968	0.53719
	564.44	0.36446		564.774	0.38256		563.769	0.4062		564.619	0.15099		563.868	0.56234
	564.34	0.36519		564.674	0.38557		563.669	0.41135		564.519	0.15124		563.768	0.56385
	564.24	0.36552		564.574	0.38365		563.569	0.41771		564.419	0.15356		563.668	0.56688
	564.14	0.367		564.474	0.39057		563.469	0.42529		564.319	0.15573		563.568	0.58326
	564.04	0.37264		564.374	0.38823		563.369	0.42445		564.219	0.15336		563.468	0.58898
	563.94	0.37054		564.274	0.39096		563.269	0.43032		564.119	0.15781		563.368	0.58598
	563.84	0.36891		564.174	0.39371		563.169	0.44016		564.019	0.15841		563.268	0.6236
	563.74	0.3728		564.074	0.39246		563.069	0.43964		563.919	0.16002		563.168	0.62051
	563.64	0.38079		563.974	0.39672		562.969	0.45125		563.819	0.15989		563.068	0.63552
	563.54	0.37741		563.874	0.4014		562.869	0.4564		563.719	0.16417		562.968	0.64516
	563.44	0.38717		563.774	0.40213		562.769	0.46226		563.619	0.16722		562.868	0.65506
	563.34	0.39007		563.674	0.39729		562.669	0.47077		563.519	0.16784		562.768	0.66531
	563.24	0.39469		563.574	0.40608		562.569	0.48574		563.419	0.17093		562.668	0.68306
	563.14	0.39941		563.474	0.40971		562.469	0.48589		563.319	0.17131		562.568	0.68796
	563.04	0.39258		563.374	0.41305		562.369	0.49128		563.219	0.17448		562.468	0.71113
	562.94	0.40887		563.274	0.41331		562.269	0.50115		563.119	0.17693		562.368	0.72931
	562.84	0.41136		563.174	0.43049		562.169	0.51275		563.019	0.17864		562.268	0.72511
	562.74	0.41483		563.074	0.42809		562.069	0.51671		562.919	0.17818		562.168	0.73534
	562.64	0.42491		562.974	0.43529		561.969	0.51835		562.819	0.18106		562.068	0.73039
	562.54	0.42605		562.874	0.44281		561.869	0.53493		562.719	0.1851		561.968	0.73871
	562.44	0.43039		562.774	0.44641		561.769	0.53213		562.619	0.18845		561.868	0.74618
	562.34	0.44209		562.674	0.45596		561.669	0.54794		562.519	0.19361		561.768	0.73934
	562.24	0.445		562.574	0.45827		561.569	0.54624		562.419	0.19434		561.668	0.72595
	562.14	0.45457		562.474	0.46798		561.469	0.54888		562.319	0.19613		561.568	0.70946
	562.04	0.46482		562.374	0.473		561.369	0.55934		562.219	0.2009		561.468	0.69746
	561.94	0.47072		562.274	0.47919		561.269	0.55775		562.119	0.20105		561.368	0.70542
	561.84	0.48785		562.174	0.49081		561.169	0.56228		562.019	0.20502		561.268	0.67332
	561.74	0.49302		562.074	0.50819		561.069	0.57087		561.919	0.20689		561.168	0.65974
	561.64	0.49984		561.974	0.51542		560.969	0.57229		561.819	0.21038		561.068	0.65546
	561.54	0.5201		561.874	0.52299		560.869	0.56812		561.719	0.2113		560.968	0.63729
	561.44	0.5308		561.774	0.53748		560.769	0.56779		561.619	0.2111		560.868	0.61029
	561.34	0.54463		561.674	0.54759		560.669	0.57277		561.519	0.21064		560.768	0.60313
	561.24	0.55597		561.574	0.54978		560.569	0.56953		561.419	0.2106		560.668	0.59199
	561.14	0.57033		561.474	0.55819		560.469	0.56766		561.319	0.2094		560.568	0.58195
	561.04	0.58647		561.374	0.56978		560.369	0.56834		561.219	0.2098		560.468	0.55314
	560.94	0.59776		561.274	0.59142		560.269	0.56831		561.119	0.20741		560.368	0.55147
	560.84	0.60348		561.174	0.60629		560.169	0.5559		561.019	0.20373		560.268	0.52175
	560.74	0.61719		561.074	0.60585		560.069	0.54895		560.919	0.20448		560.168	0.5141
	560.64	0.62341		560.974	0.61666		559.969	0.54731		560.819	0.2019		560.068	0.49824
	560.54	0.63813		560.874	0.62995		559.869	0.53835		560.719	0.19829		559.968	0.50159
	560.44	0.6542		560.774	0.64428		559.769	0.52531		560.619	0.20063		559.868	0.4822
	560.34	0.65122		560.674	0.64005		559.669	0.52286		560.519	0.19628		559.768	0.4838
	560.24	0.66592		560.574	0.6526		559.569	0.50278		560.419	0.19048		559.668	0.46857
	560.14	0.66666		560.474	0.6608		559.469	0.49943		560.319	0.19079		559.568	0.4615
	560.04	0.66137		560.374	0.66593		559.369	0.47654		560.219	0.18891		559.468	0.4479
	559.94	0.65697		560.274	0.67722		559.269	0.46274		560.119	0.18541		559.368	0.4371
	559.84	0.65903		560.174	0.65934		559.169	0.45524		560.019	0.1807		559.268	0.43546
	559.74	0.64375		560.074	0.66157		559.069	0.44477		559.919	0.18276		559.168	0.43118
	559.64	0.62277		559.974	0.6642		558.969	0.43173		559.819	0.17761		559.068	0.42146
	559.54	0.61881		559.874	0.65834		558.869	0.42541		559.719	0.17769		558.968	0.41067
	559.44	0.59573		559.774	0.64083		558.769	0.41962		559.619	0.17532		558.868	0.41803
	559.34	0.58343		559.674	0.63026		558.669	0.40626		559.519	0.17447		558.768	0.41776
	559.24	0.56325		559.574	0.62419		558.569	0.39875		559.419	0.17631		558.668	0.3959
	559.14	0.54599		559.474	0.61724		558.469	0.38945		559.319	0.16971		558.568	0.39921
	559.04	0.52669		559.374	0.58912		558.369	0.37728		559.219	0.16644		558.468	0.38501
	558.94	0.50426		559.274	0.5752		558.269	0.36943		559.119	0.16429		558.368	0.39244
	558.84	0.5023		559.174	0.55095		558.169	0.35848		559.019	0.16324		558.268	0.39026
	558.74	0.47118		559.074	0.52893		558.069	0.36139		558.919	0.16372		558.168	0.38175
	558.64	0.46135		558.974	0.51444		557.969	0.34955		558.819	0.16173		558.068	0.3792
	558.54	0.43942		558.874	0.5005		557.869	0.34766		558.719	0.15689		557.968	0.37879
	558.44	0.42065		558.774	0.4824		557.769	0.34028		558.619	0.16023		557.868	0.37944
	558.34	0.41299		558.674	0.46755		557.669	0.34176		558.519	0.15783		557.768	0.37576
	558.24	0.40053		558.574	0.45158		557.569	0.33186		558.419	0.15883		557.668	0.36476
	558.14	0.38466		558.474	0.43022		557.469	0.32735		558.319	0.15625		557.568	0.35935
	558.04	0.36955		558.374	0.41432		557.369	0.3228		558.219	0.15207		557.468	0.36347
	557.94	0.36131		558.274	0.40923		557.269	0.32008		558.119	0.15476		557.368	0.36054
	557.84	0.34697		558.174	0.39519		557.169	0.31862		558.019	0.15348		557.268	0.35702
	557.74	0.34271		558.074	0.37835		557.069	0.3156		557.919	0.15157		557.168	0.35295
	557.64	0.33885		557.974	0.36987		556.969	0.31548		557.819	0.1523		557.068	0.35998
	557.54	0.32667		557.874	0.36054		556.869	0.30598		557.719	0.15158		556.968	0.36466
	557.44	0.32671		557.774	0.35263		556.769	0.30042		557.619	0.14974		556.868	0.35031
	557.34	0.3146		557.674	0.34207		556.669	0.30066		557.519	0.14791		556.768	0.34382
	557.24	0.2998		557.574	0.33513		556.569	0.29959		557.419	0.14795		556.668	0.34688
	557.14	0.30233		557.474	0.32311		556.469	0.30613		557.319	0.14862		556.568	0.34852
	557.04	0.30101		557.374	0.32771		556.369	0.30103		557.219	0.15006		556.468	0.34456
	556.94	0.29187		557.274	0.31349		556.269	0.29992		557.119	0.15157		556.368	0.35541
	556.84	0.28729		557.174	0.31136		556.169	0.29797		557.019	0.14511		556.268	0.34966
	556.74	0.27748		557.074	0.30881		556.069	0.30046		556.919	0.14524		556.168	0.34893
	556.64	0.28448		556.974	0.30161		555.969	0.29088		556.819	0.14528		556.068	0.35057
	556.54	0.27407		556.874	0.2943		555.869	0.28575		556.719	0.1465		555.968	0.34192
	556.44	0.27297		556.774	0.29688		555.769	0.29083		556.619	0.1496		555.868	0.33999
	556.34	0.27107		556.674	0.29531		555.669	0.2921		556.519	0.14675		555.768	0.3443
	556.24	0.26281		556.574	0.28842		555.569	0.28754		556.419	0.14933		555.668	0.34919
	556.14	0.26807		556.474	0.27273		555.469	0.28574		556.319	0.14771		555.568	0.33555
	556.04	0.25836		556.374	0.27764		555.369	0.2908		556.219	0.14925		555.468	0.34349
	555.94	0.25427		556.274	0.27915		555.269	0.28412		556.119	0.14827		555.368	0.35316
	555.84	0.25669		556.174	0.27505		555.169	0.27344		556.019	0.14765		555.268	0.34169
	555.74	0.25716		556.074	0.27422		555.069	0.28562		555.919	0.14754		555.168	0.35818
	555.64	0.25316		555.974	0.26143		554.969	0.28203		555.819	0.14717		555.068	0.34755
	555.54	0.24869		555.874	0.26498		554.869	0.2816		555.719	0.14986		554.968	0.34783
	555.44	0.24393		555.774	0.25733		554.769	0.27283		555.619	0.15015		554.868	0.34635
	555.34	0.24296		555.674	0.26098		554.669	0.27599		555.519	0.14967		554.768	0.32759
	555.24	0.2463		555.574	0.25909		554.569	0.27421		555.419	0.14791		554.668	0.32795
	555.14	0.23757		555.474	0.2524		554.469	0.27395		555.319	0.14989		554.568	0.33871
	555.04	0.2352		555.374	0.25746		554.369	0.27627		555.219	0.14864		554.468	0.34345
	554.94	0.24372		555.274	0.25608		554.269	0.26767		555.119	0.14981		554.368	0.32602
	554.84	0.23798		555.174	0.25513		554.169	0.26593		555.019	0.14813		554.268	0.32804
	554.74	0.23528		555.074	0.24893		554.069	0.27065		554.919	0.14839		554.168	0.33274
	554.64	0.23447		554.974	0.2499		553.969	0.26566		554.819	0.14877		554.068	0.33196
	554.54	0.23327		554.874	0.24418		553.869	0.2683		554.719	0.1438		553.968	0.32738
	554.44	0.23491		554.774	0.25003		553.769	0.27067		554.619	0.14429		553.868	0.33079
	554.34	0.23318		554.674	0.24171		553.669	0.26894		554.519	0.14226		553.768	0.32855
	554.24	0.23204		554.574	0.24518		553.569	0.26203		554.419	0.14253		553.668	0.3202
	554.14	0.23126		554.474	0.24065		553.469	0.26265		554.319	0.14042		553.568	0.32274
	554.04	0.22658		554.374	0.24583		553.369	0.26471		554.219	0.14258		553.468	0.31462
	553.94	0.22627		554.274	0.23819		553.269	0.26067		554.119	0.14038		553.368	0.32741
	553.84	0.22724		554.174	0.24102		553.169	0.25859		554.019	0.13644		553.268	0.32049
	553.74	0.22546		554.074	0.23506		553.069	0.25264		553.919	0.13759		553.168	0.32686
	553.64	0.2229		553.974	0.23665		552.969	0.26108		553.819	0.13595		553.068	0.3173
	553.54	0.22083		553.874	0.23553		552.869	0.2571		553.719	0.13622		552.968	0.31378
	553.44	0.22603		553.774	0.23345		552.769	0.26025		553.619	0.1349		552.868	0.31728
	553.34	0.21676		553.674	0.23384		552.669	0.2533		553.519	0.1319		552.768	0.32455
	553.24	0.21913		553.574	0.23058		552.569	0.2472		553.419	0.1345		552.668	0.31856
	553.14	0.22736		553.474	0.23856		552.469	0.25364		553.319	0.13075		552.568	0.31254
	553.04	0.21583		553.374	0.23338		552.369	0.2576		553.219	0.12964		552.468	0.30468
	552.94	0.21305		553.274	0.23126		552.269	0.24901		553.119	0.13047		552.368	0.314
	552.84	0.21366		553.174	0.22862		552.169	0.25614		553.019	0.12714		552.268	0.31284
	552.74	0.21594		553.074	0.22797		552.069	0.24381		552.919	0.12598		552.168	0.31686
	552.64	0.2106		552.974	0.22522		551.969	0.24753		552.819	0.12738		552.068	0.30081
	552.54	0.20892		552.874	0.22518		551.869	0.25392		552.719	0.12753		551.968	0.30244
	552.44	0.21317		552.774	0.22004		551.769	0.2502		552.619	0.12601		551.868	0.31602
	552.34	0.20832		552.674	0.22834		551.669	0.24345		552.519	0.12298		551.768	0.31466
	552.24	0.20836		552.574	0.22484		551.569	0.2504		552.419	0.12131		551.668	0.30353
	552.14	0.21242		552.474	0.22575		551.469	0.24255		552.319	0.12126		551.568	0.30928
	552.04	0.21355		552.374	0.23072		551.369	0.23785		552.219	0.12019		551.468	0.30328
	551.94	0.21199		552.274	0.22518		551.269	0.24071		552.119	0.11613		551.368	0.29582
	551.84	0.20935		552.174	0.22408		551.169	0.23247		552.019	0.1206		551.268	0.28705
	551.74	0.21232		552.074	0.22101		551.069	0.23626		551.919	0.11669		551.168	0.29498
	551.64	0.20663		551.974	0.2223		550.969	0.24002		551.819	0.11604		551.068	0.29644
	551.54	0.20594		551.874	0.21309		550.869	0.23244		551.719	0.11816		550.968	0.299
	551.44	0.21099		551.774	0.21851		550.769	0.23586		551.619	0.11775		550.868	0.29925
	551.34	0.20722		551.674	0.21872		550.669	0.23415		551.519	0.11458		550.768	0.29418
	551.24	0.207		551.574	0.21927		550.569	0.23954		551.419	0.11533		550.668	0.28376
	551.14	0.2087		551.474	0.217		550.469	0.23692		551.319	0.11357		550.568	0.2924
	551.04	0.20706		551.374	0.22042		550.369	0.23498		551.219	0.11176		550.468	0.28381
	550.94	0.20614		551.274	0.21511		550.269	0.23242		551.119	0.11131		550.368	0.28862
	550.84	0.20678		551.174	0.21125		550.169	0.22809		551.019	0.11001		550.268	0.28894
	550.74	0.20263		551.074	0.21432		550.069	0.22814		550.919	0.11091		550.168	0.28789
	550.64	0.20064		550.974	0.21829		549.969	0.23264		550.819	0.10915		550.068	0.28034
	550.54	0.20338		550.874	0.21037		549.869	0.22762		550.719	0.10593		549.968	0.28732
	550.44	0.20371		550.774	0.20705		549.769	0.23178		550.619	0.10973		549.868	0.28342
	550.34	0.20047		550.674	0.21708		549.669	0.22731		550.519	0.10766		549.768	0.28934
	550.24	0.20325		550.574	0.21055		549.569	0.22549		550.419	0.10701		549.668	0.28966
	550.14	0.19787		550.474	0.20709		549.469	0.22469		550.319	0.10572		549.568	0.29735
	550.04	0.20121		550.374	0.21087		549.369	0.23345		550.219	0.10668		549.468	0.27422
	549.94	0.19948		550.274	0.21012		549.269	0.22627		550.119	0.10834		549.368	0.28317
	549.84	0.19801		550.174	0.20872		549.169	0.22568		550.019	0.10497		549.268	0.28681
	549.74	0.19814		550.074	0.20754		549.069	0.2269		549.919	0.10597		549.168	0.29461
	549.64	0.1981		549.974	0.20988		548.969	0.22197		549.819	0.10495		549.068	0.28751
	549.54	0.19718		549.874	0.2119		548.869	0.21941		549.719	0.10322		548.968	0.29347
	549.44	0.19879		549.774	0.21052		548.769	0.22386		549.619	0.10028		548.868	0.28106
	549.34	0.19855		549.674	0.20827		548.669	0.22176		549.519	0.1016		548.768	0.27935
	549.24	0.20215		549.574	0.212		548.569	0.22131		549.419	0.10252		548.668	0.28426
	549.14	0.19922		549.474	0.21222		548.469	0.22437		549.319	0.10135		548.568	0.29061
	549.04	0.19883		549.374	0.21189		548.369	0.21537		549.219	0.10298		548.468	0.28796
	548.94	0.20225		549.274	0.20817		548.269	0.21473		549.119	0.10313		548.368	0.28636
	548.84	0.19527		549.174	0.20795		548.169	0.21734		549.019	0.1028		548.268	0.27902
	548.74	0.19431		549.074	0.20743		548.069	0.21942		548.919	0.10109		548.168	0.28972
	548.64	0.19428		548.974	0.20743		547.969	0.21647		548.819	0.10052		548.068	0.28563
	548.54	0.19693		548.874	0.20498		547.869	0.21614		548.719	0.10145		547.968	0.27866
	548.44	0.19194		548.774	0.20667		547.769	0.22145		548.619	0.1019		547.868	0.28088
	548.34	0.19129		548.674	0.20857		547.669	0.21427		548.519	0.10189		547.768	0.27734
	548.24	0.19234		548.574	0.20726		547.569	0.21079		548.419	0.10082		547.668	0.28212
	548.14	0.19466		548.474	0.20778		547.469	0.21338		548.319	0.09865		547.568	0.29313
	548.04	0.19182		548.374	0.20179		547.369	0.20513		548.219	0.09691		547.468	0.28747
	547.94	0.19527		548.274	0.20322		547.269	0.2096		548.119	0.10323		547.368	0.28579
	547.84	0.19464		548.174	0.20595		547.169	0.21508		548.019	0.10067		547.268	0.28627
	547.74	0.19857		548.074	0.20637		547.069	0.21668		547.919	0.09953		547.168	0.28427
	547.64	0.19197		547.974	0.19624		546.969	0.20769		547.819	0.09882		547.068	0.30057
	547.54	0.18703		547.874	0.20403		546.869	0.21304		547.719	0.10026		546.968	0.28774
	547.44	0.18776		547.774	0.20204		546.769	0.21248		547.619	0.10104		546.868	0.28168
	547.34	0.18748		547.674	0.20386		546.669	0.2115		547.519	0.09699		546.768	0.27484
	547.24	0.19075		547.574	0.20165		546.569	0.20431		547.419	0.098		546.668	0.28904
	547.14	0.18832		547.474	0.20095		546.469	0.21065		547.319	0.09969		546.568	0.28804
	547.04	0.19415		547.374	0.20242		546.369	0.21044		547.219	0.09814		546.468	0.28925
	546.94	0.19135		547.274	0.20399		546.269	0.20765		547.119	0.09647		546.368	0.29675
	546.84	0.18634		547.174	0.20557		546.169	0.20319		547.019	0.09418		546.268	0.29498
	546.74	0.18245		547.074	0.19802		546.069	0.2058		546.919	0.09905		546.168	0.28982
	546.64	0.1861		546.974	0.19746		545.969	0.20942		546.819	0.09685		546.068	0.29309
	546.54	0.18557		546.874	0.2006		545.869	0.20632		546.719	0.09346		545.968	0.30056
	546.44	0.18576		546.774	0.203		545.769	0.20546		546.619	0.09128		545.868	0.29827
	546.34	0.1827		546.674	0.2018		545.669	0.20586		546.519	0.09289		545.768	0.29621
	546.24	0.18749		546.574	0.1998		545.569	0.20659		546.419	0.09596		545.668	0.29345
	546.14	0.18678		546.474	0.20016		545.469	0.2092		546.319	0.09159		545.568	0.28474
	546.04	0.18869		546.374	0.20137		545.369	0.2128		546.219	0.09353		545.468	0.29817
	545.94	0.1846		546.274	0.20134		545.269	0.2032		546.119	0.09187		545.368	0.28957
	545.84	0.18531		546.174	0.20064		545.169	0.19804		546.019	0.09322		545.268	0.29261
	545.74	0.1923		546.074	0.19676		545.069	0.2161		545.919	0.09654		545.168	0.30847
	545.64	0.18294		545.974	0.19652		544.969	0.20359		545.819	0.09212		545.068	0.29201
	545.54	0.17699		545.874	0.19371		544.869	0.20757		545.719	0.09289		544.968	0.29413
	545.44	0.18234		545.774	0.19901		544.769	0.20356		545.619	0.09176		544.868	0.29822
	545.34	0.18748		545.674	0.20134		544.669	0.20492		545.519	0.09136		544.768	0.29619
	545.24	0.18763		545.574	0.19525		544.569	0.20979		545.419	0.09169		544.668	0.30716
	545.14	0.18398		545.474	0.19281		544.469	0.20534		545.319	0.09035		544.568	0.3141
	545.04	0.19278		545.374	0.20774		544.369	0.20955		545.219	0.08925		544.468	0.30864
	544.94	0.18442		545.274	0.20092		544.269	0.20642		545.119	0.08793		544.368	0.31197
	544.84	0.18588		545.174	0.20034		544.169	0.21315		545.019	0.08769		544.268	0.30811
	544.74	0.19158		545.074	0.20361		544.069	0.20527		544.919	0.09026		544.168	0.3081
	544.64	0.1904		544.974	0.2068		543.969	0.21281		544.819	0.0901		544.068	0.3064
	544.54	0.18779		544.874	0.20017		543.869	0.20507		544.719	0.08974		543.968	0.30879
	544.44	0.18544		544.774	0.19976		543.769	0.20377		544.619	0.09002		543.868	0.29213
	544.34	0.18305		544.674	0.2005		543.669	0.2088		544.519	0.09108		543.768	0.29396
	544.24	0.19065		544.574	0.19672		543.569	0.20666		544.419	0.08909		543.668	0.30255
	544.14	0.19102		544.474	0.2145		543.469	0.20783		544.319	0.08934		543.568	0.30711
	544.04	0.19605		544.374	0.20656		543.369	0.20077		544.219	0.08787		543.468	0.29779
	543.94	0.19545		544.274	0.20774		543.269	0.20102		544.119	0.08634		543.368	0.28668
	543.84	0.19123		544.174	0.21354		543.169	0.21498		544.019	0.08733		543.268	0.3085
	543.74	0.19473		544.074	0.21011		543.069	0.20555		543.919	0.08711		543.168	0.30007
	543.64	0.19878		543.974	0.20695		542.969	0.20803		543.819	0.08582		543.068	0.28781
	543.54	0.19739		543.874	0.20717		542.869	0.20926		543.719	0.08402		542.968	0.29254
	543.44	0.19697		543.774	0.20735		542.769	0.20883		543.619	0.08049		542.868	0.28975
	543.34	0.19004		543.674	0.21084		542.669	0.20549		543.519	0.08221		542.768	0.29418
	543.24	0.1964		543.574	0.21357		542.569	0.2053		543.419	0.0794		542.668	0.28417
	543.14	0.19306		543.474	0.2083		542.469	0.20264		543.319	0.07892		542.568	0.28763
	543.04	0.20239		543.374	0.21343		542.369	0.2081		543.219	0.07902		542.468	0.27997
	542.94	0.20696		543.274	0.21821		542.269	0.20713		543.119	0.07768		542.368	0.30171
	542.84	0.20215		543.174	0.21436		542.169	0.20762		543.019	0.07469		542.268	0.2843
	542.74	0.20736		543.074	0.21178		542.069	0.20372		542.919	0.07363		542.168	0.27755
	542.64	0.20761		542.974	0.21438		541.969	0.20663		542.819	0.07554		542.068	0.28049
	542.54	0.2096		542.874	0.21442		541.869	0.20909		542.719	0.07285		541.968	0.27736
	542.44	0.21014		542.774	0.21761		541.769	0.20559		542.619	0.07201		541.868	0.27392
	542.34	0.21196		542.674	0.22464		541.669	0.2077		542.519	0.06939		541.768	0.27853
	542.24	0.20904		542.574	0.21736		541.569	0.21132		542.419	0.07131		541.668	0.28305
	542.14	0.21102		542.474	0.22646		541.469	0.2006		542.319	0.0707		541.568	0.27008
	542.04	0.21675		542.374	0.21927		541.369	0.20194		542.219	0.06973		541.468	0.26782
	541.94	0.21315		542.274	0.2276		541.269	0.20847		542.119	0.07037		541.368	0.25953
	541.84	0.22206		542.174	0.22874		541.169	0.20892		542.019	0.06833		541.268	0.26484
	541.74	0.22244		542.074	0.22835		541.069	0.20147		541.919	0.06724		541.168	0.26665
	541.64	0.22339		541.974	0.23253		540.969	0.20604		541.819	0.06892		541.068	0.27601
	541.54	0.22776		541.874	0.23211		540.869	0.21342		541.719	0.0681		540.968	0.26305
	541.44	0.23081		541.774	0.23715		540.769	0.20793		541.619	0.06494		540.868	0.25953
	541.34	0.22919		541.674	0.23755		540.669	0.21342		541.519	0.06647		540.768	0.26458
	541.24	0.23121		541.574	0.2409		540.569	0.21064		541.419	0.06598		540.668	0.27158
	541.14	0.23299		541.474	0.24136		540.469	0.20946		541.319	0.06656		540.568	0.2525
	541.04	0.235		541.374	0.23637		540.369	0.2132		541.219	0.06488		540.468	0.25996
	540.94	0.23263		541.274	0.24774		540.269	0.21359		541.119	0.064		540.368	0.25919
	540.84	0.24149		541.174	0.25111		540.169	0.2209		541.019	0.06361		540.268	0.2584
	540.74	0.2482		541.074	0.25125		540.069	0.21292		540.919	0.0641		540.168	0.25477
	540.64	0.24257		540.974	0.25145		539.969	0.20975		540.819	0.06491		540.068	0.25452
	540.54	0.24095		540.874	0.24812		539.869	0.22046		540.719	0.06162		539.968	0.26233
	540.44	0.24018		540.774	0.25282		539.769	0.21761		540.619	0.06294		539.868	0.26362
	540.34	0.24082		540.674	0.25824		539.669	0.22362		540.519	0.06462		539.768	0.27295
	540.24	0.24607		540.574	0.26071		539.569	0.22307		540.419	0.06136		539.668	0.27104
	540.14	0.26251		540.474	0.26864		539.469	0.22308		540.319	0.06296		539.568	0.27694
	540.04	0.25872		540.374	0.2689		539.369	0.22018		540.219	0.0638		539.468	0.27545
	539.94	0.25501		540.274	0.2645		539.269	0.23587		540.119	0.06244		539.368	0.28093
	539.84	0.26207		540.174	0.26232		539.169	0.22981		540.019	0.06186		539.268	0.28059
	539.74	0.25828		540.074	0.2713		539.069	0.23253		539.919	0.0612		539.168	0.28743
	539.64	0.26431		539.974	0.27442		538.969	0.22995		539.819	0.06329		539.068	0.28679
	539.54	0.26765		539.874	0.2733		538.869	0.22536		539.719	0.06215		538.968	0.27757
	539.44	0.2646		539.774	0.27516		538.769	0.23503		539.619	0.06285		538.868	0.29881
	539.34	0.26517		539.674	0.28277		538.669	0.22951		539.519	0.06452		538.768	0.30145
	539.24	0.27399		539.574	0.28297		538.569	0.23327		539.419	0.06529		538.668	0.29966
	539.14	0.27225		539.474	0.28348		538.469	0.23504		539.319	0.06474		538.568	0.29904
	539.04	0.28009		539.374	0.28883		538.369	0.23492		539.219	0.06823		538.468	0.31181
	538.94	0.27399		539.274	0.28971		538.269	0.24267		539.119	0.06613		538.368	0.30414
	538.84	0.27648		539.174	0.2938		538.169	0.25036		539.019	0.06551		538.268	0.31633
	538.74	0.2831		539.074	0.29145		538.069	0.24167		538.919	0.06415		538.168	0.32171
	538.64	0.28392		538.974	0.29583		537.969	0.24238		538.819	0.06773		538.068	0.33471
	538.54	0.28886		538.874	0.29897		537.869	0.26264		538.719	0.06922		537.968	0.3333
	538.44	0.29123		538.774	0.30256		537.769	0.25473		538.619	0.06906		537.868	0.35099
	538.34	0.28747		538.674	0.30795		537.669	0.2564		538.519	0.06977		537.768	0.35342
	538.24	0.28704		538.574	0.30975		537.569	0.265		538.419	0.07223		537.668	0.35983
	538.14	0.29019		538.474	0.30552		537.469	0.2669		538.319	0.07185		537.568	0.37075
	538.04	0.288		538.374	0.30576		537.369	0.26955		538.219	0.07302		537.468	0.37681
	537.94	0.29226		538.274	0.31127		537.269	0.27482		538.119	0.07577		537.368	0.38785
	537.84	0.29451		538.174	0.30879		537.169	0.2748		538.019	0.07651		537.268	0.40301
	537.74	0.29352		538.074	0.30869		537.069	0.27747		537.919	0.07497		537.168	0.40246
	537.64	0.28971		537.974	0.31347		536.969	0.28285		537.819	0.07578		537.068	0.41664
	537.54	0.29249		537.874	0.31351		536.869	0.28073		537.719	0.07937		536.968	0.43272
	537.44	0.29964		537.774	0.31942		536.769	0.2931		537.619	0.07935		536.868	0.44409
	537.34	0.30368		537.674	0.30816		536.669	0.3017		537.519	0.08001		536.768	0.45039
	537.24	0.30339		537.574	0.31589		536.569	0.30489		537.419	0.08618		536.668	0.46253
	537.14	0.30607		537.474	0.32043		536.469	0.31		537.319	0.08662		536.568	0.48544
	537.04	0.30931		537.374	0.32331		536.369	0.32317		537.219	0.08811		536.468	0.49218
	536.94	0.31155		537.274	0.32857		536.269	0.3171		537.119	0.08941		536.368	0.50402
	536.84	0.31404		537.174	0.32818		536.169	0.33168		537.019	0.09222		536.268	0.50597
	536.74	0.31265		537.074	0.32327		536.069	0.33891		536.919	0.09123		536.168	0.5253
	536.64	0.32233		536.974	0.33271		535.969	0.35531		536.819	0.09644		536.068	0.5608
	536.54	0.31827		536.874	0.3382		535.869	0.36128		536.719	0.09853		535.968	0.58157
	536.44	0.32256		536.774	0.34098		535.769	0.37226		536.619	0.10119		535.868	0.59516
	536.34	0.32283		536.674	0.347		535.669	0.38604		536.519	0.10305		535.768	0.61665
	536.24	0.32732		536.574	0.349		535.569	0.38896		536.419	0.10379		535.668	0.633
	536.14	0.33698		536.474	0.35186		535.469	0.40077		536.319	0.1107		535.568	0.65661
	536.04	0.34275		536.374	0.3568		535.369	0.42386		536.219	0.11271		535.468	0.6933
	535.94	0.34794		536.274	0.35937		535.269	0.42866		536.119	0.11607		535.368	0.71968
	535.84	0.35418		536.174	0.37385		535.169	0.44634		536.019	0.12083		535.268	0.75368
	535.74	0.35843		536.074	0.3783		535.069	0.464		535.919	0.12392		535.168	0.7805
	535.64	0.36757		535.974	0.38657		534.969	0.48819		535.819	0.1304		535.068	0.79786
	535.54	0.37882		535.874	0.39048		534.869	0.49847		535.719	0.13328		534.968	0.81079
	535.44	0.38414		535.774	0.39647		534.769	0.52022		535.619	0.14193		534.868	0.85094
	535.34	0.38777		535.674	0.40578		534.669	0.53868		535.519	0.14393		534.768	0.8819
	535.24	0.40585		535.574	0.42242		534.569	0.54908		535.419	0.1542		534.668	0.88959
	535.14	0.42097		535.474	0.43278		534.469	0.57692		535.319	0.15791		534.568	0.90538
	535.04	0.42628		535.374	0.4355		534.369	0.60358		535.219	0.16979		534.468	0.91197
	534.94	0.44243		535.274	0.44538		534.269	0.62532		535.119	0.17769		534.368	0.95333
	534.84	0.45114		535.174	0.46148		534.169	0.65552		535.019	0.18632		534.268	0.95101
	534.74	0.46537		535.074	0.47316		534.069	0.67452		534.919	0.20026		534.168	0.96943
	534.64	0.48164		534.974	0.48862		533.969	0.71366		534.819	0.21398		534.068	0.96318
	534.54	0.49867		534.874	0.50861		533.869	0.73313		534.719	0.22668		533.968	0.98453
	534.44	0.51763		534.774	0.52151		533.769	0.75532		534.619	0.24512		533.868	0.98883
	534.34	0.53508		534.674	0.53459		533.669	0.78528		534.519	0.26746		533.768	0.95521
	534.24	0.55986		534.574	0.55359		533.569	0.81403		534.419	0.29592		533.668	0.96936
	534.14	0.57908		534.474	0.57181		533.469	0.84882		534.319	0.32084		533.568	0.97155
	534.04	0.61173		534.374	0.59642		533.369	0.87702		534.219	0.35708		533.468	0.9499
	533.94	0.62912		534.274	0.6133		533.269	0.91429		534.119	0.39934		533.368	0.96678
	533.84	0.66948		534.174	0.63671		533.169	0.93473		534.019	0.4459		533.268	0.96831
	533.74	0.68696		534.074	0.66468		533.069	0.96485		533.919	0.49404		533.168	0.97348
	533.64	0.71878		533.974	0.68771		532.969	0.98796		533.819	0.55415		533.068	0.98093
	533.54	0.75542		533.874	0.70926		532.869	0.99545		533.719	0.61541		532.968	0.95749
	533.44	0.78664		533.774	0.73608		532.769	0.99706		533.619	0.68906		532.868	0.9461
	533.34	0.8111		533.674	0.76702		532.669	1		533.519	0.75832		532.768	0.9384
	533.24	0.84885		533.574	0.79381		532.569	0.99846		533.419	0.82702		532.668	0.94674
	533.14	0.87043		533.474	0.82932		532.469	0.9787		533.319	0.88512		532.568	0.92832
	533.04	0.89817		533.374	0.84975		532.369	0.95935		533.219	0.93153		532.468	0.89696
	532.94	0.9367		533.274	0.87532		532.269	0.93952		533.119	0.97066		532.368	0.89014
	532.84	0.95909		533.174	0.90219		532.169	0.90033		533.019	0.99007		532.268	0.87068
	532.74	0.97849		533.074	0.92376		532.069	0.86314		532.919	1		532.168	0.84764
	532.64	0.98734		532.974	0.95043		531.969	0.81985		532.819	0.98244		532.068	0.81067
	532.54	0.992		532.874	0.97344		531.869	0.77405		532.719	0.94578		531.968	0.78201
	532.44	1		532.774	0.98455		531.769	0.73016		532.619	0.89962		531.868	0.76432
	532.34	0.99159		532.674	0.99649		531.669	0.68501		532.519	0.83056		531.768	0.73851
	532.24	0.9852		532.574	0.99722		531.569	0.644		532.419	0.75992		531.668	0.705
	532.14	0.96929		532.474	1		531.469	0.60869		532.319	0.68921		531.568	0.70266
	532.04	0.9427		532.374	0.99453		531.369	0.57526		532.219	0.61008		531.468	0.69135
	531.94	0.91965		532.274	0.97552		531.269	0.54576		532.119	0.53246		531.368	0.69111
	531.84	0.87432		532.174	0.96403		531.169	0.52069		532.019	0.46786		531.268	0.70412
	531.74	0.84774		532.074	0.93084		531.069	0.49307		531.919	0.40896		531.168	0.73506
	531.64	0.80342		531.974	0.91201		530.969	0.48253		531.819	0.35189		531.068	0.77586
	531.54	0.76939		531.874	0.87868		530.869	0.46645		531.719	0.30153		530.968	0.82222
	531.44	0.72873		531.774	0.85163		530.769	0.46683		531.619	0.26756		530.868	0.87765
	531.34	0.68922		531.674	0.80479		530.669	0.46978		531.519	0.23725		530.768	0.93535
	531.24	0.64964		531.574	0.77636		530.569	0.47536		531.419	0.21235		530.668	0.97511
	531.14	0.60301		531.474	0.74066		530.469	0.46666		531.319	0.19595		530.568	1
	531.04	0.56763		531.374	0.68797		530.369	0.45605		531.219	0.17729		530.468	0.97825
	530.94	0.5344		531.274	0.66261		530.269	0.44576		531.119	0.16493		530.368	0.94284
	530.84	0.50179		531.174	0.62938		530.169	0.42162		531.019	0.15735		530.268	0.85728
	530.74	0.46941		531.074	0.58685		530.069	0.38396		530.919	0.15233		530.168	0.76364
	530.64	0.42663		530.974	0.55097		529.969	0.34852		530.819	0.15483		530.068	0.66194
	530.54	0.40754		530.874	0.52405		529.869	0.30477		530.719	0.15543		529.968	0.55627
	530.44	0.36774		530.774	0.50001		529.769	0.26718		530.619	0.16346		529.868	0.46403
	530.34	0.34542		530.674	0.4817		529.669	0.2372		530.519	0.17534		529.768	0.38989
	530.24	0.32735		530.574	0.46305		529.569	0.21056		530.419	0.18857		529.668	0.33211
	530.14	0.30463		530.474	0.4403		529.469	0.18415		530.319	0.19266		529.568	0.27136
	530.04	0.28639		530.374	0.41791		529.369	0.16924		530.219	0.19661		529.468	0.2292
	529.94	0.2652		530.274	0.39632		529.269	0.15088		530.119	0.19642		529.368	0.20024
	529.84	0.25058		530.174	0.37088		529.169	0.1429		530.019	0.18578		529.268	0.16184
	529.74	0.23457		530.074	0.34192		529.069	0.11976		529.919	0.16908		529.168	0.15724
	529.64	0.20979		529.974	0.31268		528.969	0.11399		529.819	0.15233		529.068	0.13413
	529.54	0.2057		529.874	0.28272		528.869	0.10266		529.719	0.13373		528.968	0.11998
	529.44	0.18622		529.774	0.26703		528.769	0.09523		529.619	0.10835		528.868	0.11108
	529.34	0.17868		529.674	0.24578		528.669	0.09762		529.519	0.09238		528.768	0.09422
	529.24	0.1646		529.574	0.21813		528.569	0.0899		529.419	0.07978		528.668	0.08646
	529.14	0.16178		529.474	0.20451		528.469	0.08113		529.319	0.06954		528.568	0.07284
	529.04	0.14519		529.374	0.18776		528.369	0.07069		529.219	0.05576		528.468	0.08135
	528.94	0.13999		529.274	0.178		528.269	0.07027		529.119	0.0492		528.368	0.0746
	528.84	0.13326		529.174	0.16772		528.169	0.07392		529.019	0.04536		528.268	0.06869
	528.74	0.12602		529.074	0.15184		528.069	0.07034		528.919	0.04014		528.168	0.06337
	528.64	0.11959		528.974	0.14582		527.969	0.06689		528.819	0.036		528.068	0.06387
	528.54	0.11164		528.874	0.13594		527.869	0.06873		528.719	0.03156		527.968	0.05792
	528.44	0.10914		528.774	0.13036		527.769	0.05882		528.619	0.02924		527.868	0.06193
	528.34	0.10307		528.674	0.12174		527.669	0.05667		528.519	0.02442		527.768	0.05317
	528.24	0.10018		528.574	0.11908		527.569	0.05869		528.419	0.02302		527.668	0.06075
	528.14	0.09384		528.474	0.1089		527.469	0.05618		528.319	0.02246		527.568	0.04678
	528.04	0.0952		528.374	0.10588		527.369	0.04981		528.219	0.02126		527.468	0.04072
	527.94	0.08816		528.274	0.09978		527.269	0.04433		528.119	0.02077		527.368	0.05785
	527.84	0.07964		528.174	0.09007		527.169	0.0425		528.019	0.01975		527.268	0.04311
	527.74	0.08736		528.074	0.0863		527.069	0.03887		527.919	0.01687		527.168	0.04169
	527.64	0.07542		527.974	0.08915		526.969	0.04197		527.819	0.01764		527.068	0.04686
	527.54	0.07612		527.874	0.08067		526.869	0.03666		527.719	0.01573		526.968	0.03814
	527.44	0.06991		527.774	0.07678		526.769	0.03684		527.619	0.01574		526.868	0.03658
	527.34	0.06779		527.674	0.07284		526.669	0.04225		527.519	0.01543		526.768	0.04004
	527.24	0.06387		527.574	0.07499		526.569	0.0352		527.419	0.01394		526.668	0.0347
	527.14	0.05688		527.474	0.06607		526.469	0.03615		527.319	0.01248		526.568	0.02412
	527.04	0.05157		527.374	0.06651		526.369	0.03488		527.219	0.01372		526.468	0.03818
	526.94	0.05544		527.274	0.05939		526.269	0.03268		527.119	0.01384		526.368	0.03077
	526.84	0.05223		527.174	0.06086		526.169	0.03364		527.019	0.01292		526.268	0.03529
	526.74	0.05354		527.074	0.05597		526.069	0.02584		526.919	0.013		526.168	0.03227
	526.64	0.05169		526.974	0.05599		525.969	0.03135		526.819	0.01215		526.068	0.02875
	526.54	0.04927		526.874	0.05378		525.869	0.03037		526.719	0.00923		525.968	0.02473
	526.44	0.04565		526.774	0.04738		525.769	0.02964		526.619	0.01023		525.868	0.03076
	526.34	0.04417		526.674	0.04841		525.669	0.01841		526.519	0.01155		525.768	0.02036
	526.24	0.03979		526.574	0.04718		525.569	0.0187		526.419	0.01038		525.668	0.022
	526.14	0.04164		526.474	0.04236		525.469	0.0271		526.319	0.00827		525.568	0.03694
	526.04	0.04594		526.374	0.04478		525.369	0.02801		526.219	0.00967		525.468	0.03306
	525.94	0.03671		526.274	0.03977		525.269	0.02382		526.119	0.00632		525.368	0.03022
	525.84	0.03286		526.174	0.04323		525.169	0.02253		526.019	0.01016		525.268	0.02798
	525.74	0.03365		526.074	0.03366		525.069	0.02119		525.919	0.00979		525.168	0.01989
	525.64	0.03256		525.974	0.03631		524.969	0.02664		525.819	0.00708		525.068	0.01569
	525.54	0.03274		525.874	0.03469		524.869	0.01567		525.719	0.00895		524.968	0.02781
	525.44	0.03517		525.774	0.03334		524.769	0.01918		525.619	0.00816		524.868	0.02238
	525.34	0.02539		525.674	0.03168		524.669	0.01552		525.519	0.00855		524.768	0.01758
	525.24	0.0229		525.574	0.03539		524.569	0.01843		525.419	0.00628		524.668	0.016
	525.14	0.02842		525.474	0.03347		524.469	0.01222		525.319	0.0064		524.568	0.02246
	525.04	0.02956		525.374	0.02846		524.369	0.01724		525.219	0.00707		524.468	0.01632
	524.94	0.02506		525.274	0.02702		524.269	0.01294		525.119	0.00823		524.368	0.012
	524.84	0.02018		525.174	0.02389		524.169	0.01316		525.019	0.00574		524.268	0.00979
	524.74	0.01982		525.074	0.02526		524.069	0.01751		524.919	0.0078		524.168	0.01825
	524.64	0.02391		524.974	0.02763		523.969	0.01607		524.819	0.00895		524.068	0.01059
	524.54	0.01848		524.874	0.0248		523.869	0.01415		524.719	0.00661		523.968	0.01873
	524.44	0.01697		524.774	0.01985		523.769	0.01492		524.619	0.00562		523.868	0.01038
	524.34	0.0196		524.674	0.01623		523.669	0.01923		524.519	0.00671		523.768	0.01448
	524.24	0.01303		524.574	0.01984		523.569	0.01497		524.419	0.00643		523.668	0.00871
	524.14	0.01454		524.474	0.02073		523.469	0.01679		524.319	0.00409		523.568	0.02048
	524.04	0.01524		524.374	0.02213		523.369	0.01775		524.219	0.00712		523.468	0.01871
	523.94	0.01873		524.274	0.01553		523.269	0.01512		524.119	0.00493		523.368	0.00472
	523.84	0.01751		524.174	0.01871		523.169	0.00957		524.019	0.00685		523.268	0.00952
	523.74	0.01691		524.074	0.01744		523.069	0.01419		523.919	0.00495		523.168	0.01673
	523.64	0.01756		523.974	0.01587		522.969	0.01176		523.819	0.00525		523.068	0.00544
	523.54	0.01503		523.874	0.01512		522.869	0.00864		523.719	0.00394		522.968	0.00924
	523.44	0.01624		523.774	0.00944		522.769	0.01396		523.619	0.00617		522.868	0.01175
	523.34	0.01332		523.674	0.01356		522.669	0.01081		523.519	0.00365		522.768	0.01747
	523.24	0.0091		523.574	0.01237		522.569	0.01128		523.419	0.00357		522.668	0.01501
	523.14	0.0063		523.474	0.01479		522.469	0.01281		523.319	0.00426		522.568	0.01483
	523.04	0.0129		523.374	0.01173		522.369	0.01181		523.219	0.00242		522.468	0.00877
	522.94	0.01087		523.274	0.00752		522.269	0.01272		523.119	0.00568		522.368	0.0144
	522.84	0.01078		523.174	0.01193		522.169	0.01113		523.019	0.00225		522.268	0.01621
	522.74	0.00748		523.074	0.00892		522.069	0.01143		522.919	0.00431		522.168	0.01279
	522.64	0.00969		522.974	0.0093		521.969	0.00639		522.819	0.00195		522.068	0.01057
	522.54	0.00895		522.874	0.01267		521.869	0.01459		522.719	0.00211		521.968	0.01465
	522.44	0.0056		522.774	0.01095		521.769	0.00945		522.619	0.00441		521.868	0.01593
	522.34	0.0053		522.674	0.00418		521.669	0.00491		522.519	0.00156		521.768	0.01203
	522.24	0.00607		522.574	0.00507		521.569	0.0036		522.419	0.00222		521.668	0.00782
	522.14	0.01437		522.474	0.00186		521.469	0		522.319	0.00197		521.568	0.0145
	522.04	0.00474		522.374	0.01132		521.369	0.00454		522.219	0.00419		521.468	0.01127
	521.94	0.00119		522.274	0.00375		521.269	0.0051		522.119	0.00353		521.368	0.0138
	521.84	0.00993		522.174	0.00415		521.169	0.00785		522.019	0.00134		521.268	0.01886
	521.74	0.00254		522.074	0.00587		521.069	0.00295		521.919	0.00332		521.168	0.00207
	521.64	0.00592		521.974	0.00158		520.969	0.000651848		521.819	0.00352		521.068	0.00297
	521.54	0		521.874	0.00572		520.869	0.00821		521.719	0.00408		520.968	0.01314
	521.44	0.00576		521.774	0.00736		520.769	0.00577		521.619	0.00271		520.868	0.000478948
	521.34	0.00728		521.674	0.00632		520.669	0.00462		521.519	0.00249		520.768	0.01583
	521.24	0.00173		521.574	0		520.569	0.00446		521.419	0.00402		520.668	0.00976
	521.14	0.0073		521.474	0.00316		520.469	0.00797		521.319	0.0017		520.568	0.00726
	521.04	0.00254		521.374	0.00328		520.369	0.00411		521.219	0		520.468	0.00094806
	520.94	0.00933		521.274	0		520.269	0.00645		521.119	0.00249		520.368	0
	520.84	0.00451		521.174	0.003		520.169	0.0092		521.019	0.0025		520.268	0.00229

## Sheet: Figure 4d
Figure 4d
	EFV(111)	EFV(100)	E'FV(100)	EA	R100/111	ζ	ES*
	0.122223	0.127232	0.129018	0.0395287	1.04098	2.03851	0.84681
	0.121077	0.128815	0.127492	0.0442514	1.06391	2.67948	0.826454
	0.119522	0.127821	0.128769	0.0401231	1.06944	2.88568	0.844205
	0.11842	0.125057	0.127774	0.0402168	1.05605	2.42634	0.842625
	0.118226	0.125584	0.128654	0.0348163	1.06224	2.62209	0.86469
	0.120298	0.126711	0.12759	0.0379023	1.05331	2.34726	0.851468
	0.120103	0.126347	0.128024	0.0337741	1.05199	2.3105	0.868094
	0.122068	0.123599	0.127607	0.0341507	1.01255	1.53076	0.866188
	0.117581	0.125681	0.127936	0.0309274	1.06889	2.86407	0.87913
	0.119445	0.126494	0.128997	0.0428912	1.05902	2.51711	0.833751

## Sheet: Figure 4e
Figure 4e
		BE(O*)	BE(H*)
	Pd(111)	-1.24586	-0.562926
	Pd(100)	-1.15898	-0.463644
	Pd(110)	-0.936177	-0.460877
	Pd(210)	-1.13005	-0.471773
	Pd(311)	-1.17063	-0.538283

## Sheet: Figure 6a
Figure6(a)(i)
(unit: um)	Data for A			Data for B			Data for C			Data for D			Data for E			Data for F
	Simulation	Experiment		Simulation	Experiment		Simulation	Experiment		Simulation	Experiment		Simulation	Experiment		Simulation	Experiment
	11	11.5306		8.02941	7.55102		4.85294	4.7449		1.17647	1.17347		4.35294	4.08163		1	0.969388
	11.1176	11.5306		8.05882	7.60204		4.97059	4.64286		1.20588	1.22449		4.41176	4.18367		1.02941	0.969388
	11.2059	11.5306		8.47059	7.70408					1.20588	1.22449		4.44118	4.18367		1.05882	0.969388
	11.2059	11.5306		8.14706	7.55102					1.20588	1.27551		4.55882	4.38776		0.911765	0.918367
																0.970588	0.969388
																0.970588	0.969388
																0.882353	0.969388
																1.08824	0.969388
Figure6(a)(ii)	Data for A			Data for B		0	Data for C			Data for D			Data for E
(unit: um)	Simulation	Experiment		Simulation	Experiment		Simulation	Experiment		Simulation	Experiment		Simulation	Experiment
	15	14.5408		7.02941	7.09184		0.941176	1.27551		2.55882	1.78571		1.67647	0.867347
	15	14.5408		7.14706	7.04082		0.941176	1.32653		2.55882	1.58163		1.61765	0.867347
							0.941176	1.27551		2.58824	1.73469		1.5	0.918367
							1	1.32653		2.67647	1.63265		1.61765	0.918367
Figure6(a)(iii)	Data for A			Data for B			Data for C			Data for D
(unit: um)	Simulation	Experiment		Simulation	Experiment		Simulation	Experiment		Simulation	Experiment
	15.9412	16.3776		7.23529	7.7551		6.52941	6.22449		1.17647	1.78571
	15.9706	16.4286		7.29412	7.85714		6.52941	6.27551		1.20588	1.83673
										1.29412	1.88776
										1.23529	1.93878
Figure6(a)(iv)	Data for A			Data for B			Data for C
(unit: um)	Simulation	Experiment		Simulation	Experiment		Simulation	Experiment
	14.7353	14.5408		4.97059	4.59184		2.35294	2.09184
	14.6471	14.6429		5	4.64286		2.44118	2.09184
							2.44118	2.09184
							2.55882	2.2449

## Sheet: Figure 6b
Figure6(b)(i)		Data for A	unit: um
		Simulation	Experiment
		5.23529	5
		5.26471	5.08621
			5
			5.08621
			5
			5.08621
			5
			5.08621
Figure6(b)(ii)		Data for A	unit: um
		Simulation	Experiment
		5.61765	5.60345
		5.58824	5.60345
			5.51724
			5.60345
			5.60345
			5.60345
			5.51724
			5.60345
Figure6(b)(iii)		Data for A	unit: um
		Simulation	Experiment
		5.85294	5.94828
		5.85294	5.94828
			6.03448
			6.03448
Figure6(b)(iv)		Data for A	unit: um		Data for B	unit: um
		Simulation	Experiment		Simulation	Experiment
		5.47059	5.0625		0.823529	0.875
		5.44118	5		0.882353	0.9375
			5		0.882353	0.9375
			5.125		0.882353	0.9375
			5			1
			5.0625			0.875
			5.0625			0.9375
			5			0.875
						0.875
						0.875
						0.8125
						0.875
						0.8125
						0.875
						0.8125
						1
Figure6(b)(v)		Data for A	unit: um		Data for B	unit: um
		Simulation	Experiment		Simulation	Experiment
		5.73529	5.5		0.705882	0.75
		5.73529	5.75		0.676471	0.75
			5.5		0.647059	0.6875
			5.5		0.647059	0.6875
			5.5625			0.75
			5.5			0.75
			5.5			0.75
			5.4375			0.6875
						0.75
						0.6875
						0.6875
						0.6875
						0.6875
						0.6875
						0.625
						0.75
Figure6(b)(vi)		Data for A	unit: um		Data for B	unit: um
		Simulation	Experiment		Simulation	Experiment
		6.02941	5.875		0.5	0.5
		6	5.9375		0.558824	0.5625
			6.0625		0.529412	0.5
			5.9375		0.529412	0.5
			6			0.5625
			6			0.5625
			6			0.5625
			6			0.5625
						0.5625
						0.5
						0.5
						0.5
						0.625
						0.625
						0.625
						0.5625

## Sheet: Figure 7e
Figure 7e
	Output curves
	Drain voltage	VGS=50	VGS=45	VGS=40	VGS=35	VGS=30	VGS=25	VGS=20	VGS=15	VGS=10	VGS=5	VGS=0
	0	-2.26652e-08	-2.02223e-08	-1.77793e-08	-1.52222e-08	-1.22432e-08	-9.3465e-09	-6.9474e-09	-4.9381e-09	-5.1991e-09	-1.3935e-09	-2.30432e-09
	5	2.1191e-06	1.6114e-06	1.3254e-06	1.0745e-06	8.42581e-07	6.38596e-07	4.51257e-07	2.96718e-07	1.52966e-07	4.90595e-08	1.32221e-09
	10	4.4594e-06	3.3492e-06	2.7151e-06	2.1595e-06	1.6672e-06	1.2329e-06	8.46565e-07	5.20757e-07	2.278e-07	5.87466e-08	1.44731e-09
	15	6.25e-06	4.7628e-06	3.8404e-06	3.0361e-06	2.3074e-06	1.6577e-06	1.0978e-06	6.19787e-07	2.49833e-07	6.11194e-08	1.36992e-09
	20	7.6116e-06	5.8663e-06	4.7063e-06	3.6831e-06	2.7497e-06	1.9158e-06	1.213e-06	6.584e-07	2.57355e-07	6.21373e-08	1.62863e-09
	25	8.6506e-06	6.7089e-06	5.3422e-06	4.1207e-06	3.0123e-06	2.0401e-06	1.2576e-06	6.77665e-07	2.62059e-07	6.34277e-08	1.67557e-09
	30	9.1849e-06	7.3236e-06	5.7706e-06	4.3817e-06	3.1411e-06	2.0884e-06	1.2756e-06	6.86149e-07	2.65959e-07	6.42699e-08	1.56654e-09
	35	9.7762e-06	7.7463e-06	6.0265e-06	4.5091e-06	3.1939e-06	2.1115e-06	1.2858e-06	6.91407e-07	2.69679e-07	6.53659e-08	1.81125e-09
	40	1.01599e-05	7.999e-06	6.1565e-06	4.565e-06	3.2207e-06	2.129e-06	1.2942e-06	6.96222e-07	2.74883e-07	6.61727e-08	1.85126e-09
	45	1.03737e-05	8.1208e-06	6.216e-06	4.5954e-06	3.2425e-06	2.143e-06	1.3021e-06	7.00297e-07	2.83054e-07	6.95782e-08	1.74925e-09
	50	1.04657e-05	8.1834e-06	6.2441e-06	4.6174e-06	3.2605e-06	2.1574e-06	1.3108e-06	7.03965e-07	2.89587e-07	7.09857e-08	2.01918e-09
	Transfer curve
	Gate voltage	Drain current
	80	1.84398e-05
	79.6	1.80838e-05
	79.2	1.77972e-05
	78.8	1.75168e-05
	78.4	1.72832e-05
	78	1.7035e-05
	77.6	1.68176e-05
	77.2	1.65963e-05
	76.8	1.63866e-05
	76.4	1.6179e-05
	76	1.59711e-05
	75.6	1.57746e-05
	75.2	1.55827e-05
	74.8	1.53851e-05
	74.4	1.51936e-05
	74	1.49973e-05
	73.6	1.48216e-05
	73.2	1.46383e-05
	72.8	1.44536e-05
	72.4	1.42836e-05
	72	1.41014e-05
	71.6	1.39261e-05
	71.2	1.37562e-05
	70.8	1.35742e-05
	70.4	1.34047e-05
	70	1.32306e-05
	69.6	1.30706e-05
	69.2	1.28992e-05
	68.8	1.27279e-05
	68.4	1.25561e-05
	68	1.2398e-05
	67.6	1.22356e-05
	67.2	1.20836e-05
	66.8	1.19249e-05
	66.4	1.17573e-05
	66	1.16001e-05
	65.6	1.14395e-05
	65.2	1.12856e-05
	64.8	1.11348e-05
	64.4	1.09688e-05
	64	1.08212e-05
	63.6	1.06656e-05
	63.2	1.05108e-05
	62.8	1.03655e-05
	62.4	1.02204e-05
	62	1.00716e-05
	61.6	9.9238e-06
	61.2	9.7775e-06
	60.8	9.6296e-06
	60.4	9.486e-06
	60	9.3414e-06
	59.6	9.1998e-06
	59.2	9.0624e-06
	58.8	8.9238e-06
	58.4	8.7863e-06
	58	8.6435e-06
	57.6	8.5096e-06
	57.2	8.3726e-06
	56.8	8.2437e-06
	56.4	8.1026e-06
	56	7.9691e-06
	55.6	7.8356e-06
	55.2	7.7065e-06
	54.8	7.5756e-06
	54.4	7.4445e-06
	54	7.3187e-06
	53.6	7.1916e-06
	53.2	7.0619e-06
	52.8	6.9629e-06
	52.4	6.8402e-06
	52	6.7176e-06
	51.6	6.5958e-06
	51.2	6.4756e-06
	50.8	6.3549e-06
	50.4	6.2349e-06
	50	6.1188e-06
	49.6	6.0022e-06
	49.2	5.8885e-06
	48.8	5.7747e-06
	48.4	5.6636e-06
	48	5.5497e-06
	47.6	5.4385e-06
	47.2	5.3317e-06
	46.8	5.2236e-06
	46.4	5.1173e-06
	46	5.0146e-06
	45.6	4.9116e-06
	45.2	4.8092e-06
	44.8	4.708e-06
	44.4	4.6099e-06
	44	4.5133e-06
	43.6	4.4166e-06
	43.2	4.3195e-06
	42.8	4.2253e-06
	42.4	4.1324e-06
	42	4.0406e-06
	41.6	3.948e-06
	41.2	3.8581e-06
	40.8	3.7693e-06
	40.4	3.6824e-06
	40	3.5976e-06
	39.6	3.5125e-06
	39.2	3.4271e-06
	38.8	3.3462e-06
	38.4	3.2641e-06
	38	3.1816e-06
	37.6	3.1034e-06
	37.2	3.0272e-06
	36.8	2.9509e-06
	36.4	2.8758e-06
	36	2.8018e-06
	35.6	2.7273e-06
	35.2	2.6567e-06
	34.8	2.5856e-06
	34.4	2.5168e-06
	34	2.4481e-06
	33.6	2.3793e-06
	33.2	2.3122e-06
	32.8	2.2468e-06
	32.4	2.1826e-06
	32	2.1183e-06
	31.6	2.0547e-06
	31.2	1.994e-06
	30.8	1.9336e-06
	30.4	1.8746e-06
	30	1.8168e-06
	29.6	1.7592e-06
	29.2	1.7021e-06
	28.8	1.6475e-06
	28.4	1.5934e-06
	28	1.5402e-06
	27.6	1.4876e-06
	27.2	1.4361e-06
	26.8	1.3847e-06
	26.4	1.3364e-06
	26	1.2889e-06
	25.6	1.2409e-06
	25.2	1.1951e-06
	24.8	1.149e-06
	24.4	1.1046e-06
	24	1.0608e-06
	23.6	1.0189e-06
	23.2	9.76879e-07
	22.8	9.3691e-07
	22.4	8.95771e-07
	22	8.57524e-07
	21.6	8.19535e-07
	21.2	7.82392e-07
	20.8	7.45896e-07
	20.4	7.10967e-07
	20	6.7916e-07
	19.6	6.45897e-07
	19.2	6.13082e-07
	18.8	5.81888e-07
	18.4	5.51291e-07
	18	5.21825e-07
	17.6	4.93041e-07
	17.2	4.65231e-07
	16.8	4.37872e-07
	16.4	4.1209e-07
	16	3.86512e-07
	15.6	3.62479e-07
	15.2	3.38818e-07
	14.8	3.16057e-07
	14.4	2.93903e-07
	14	2.73171e-07
	13.6	2.53111e-07
	13.2	2.33922e-07
	12.8	2.15623e-07
	12.4	1.97982e-07
	12	1.81431e-07
	11.6	1.65371e-07
	11.2	1.50498e-07
	10.8	1.36237e-07
	10.4	1.22856e-07
	10	1.10248e-07
	9.6	9.83067e-08
	9.2	8.72634e-08
	8.8	7.69894e-08
	8.4	6.79413e-08
	8	5.90131e-08
	7.6	5.09899e-08
	7.2	4.3686e-08
	6.8	3.70804e-08
	6.4	3.09728e-08
	6	2.57368e-08
	5.6	2.09657e-08
	5.2	1.68088e-08
	4.8	1.33656e-08
	4.4	1.03503e-08
	4	7.8332e-09
	3.6	5.836e-09
	3.2	4.1553e-09
	2.8	2.8512e-09
	2.4	1.8503e-09
	2	1.1421e-09
	1.6	6.4884e-10
	1.2	3.29242e-10
	0.8	1.41189e-10
	0.4	4.82619e-11
	0	2.47123e-11
	-0.4	2.8161e-12
	-0.8	1.2364e-12
	-1.2	1.8548e-12
	-1.6	1.8035e-12
	-2	2.0512e-12
	-2.4	1.7423e-12
	-2.8	2.1929e-12
	-3.2	2.0322e-12
	-3.6	1.7917e-12
	-4	2.1409e-12
	-4.4	1.7853e-12
	-4.8	1.9433e-12
	-5.2	1.5767e-12
	-5.6	1.8881e-12
	-6	1.5711e-12
	-6.4	1.5292e-12
	-6.8	1.8285e-12
	-7.2	1.7182e-12
	-7.6	1.9648e-12
	-8	1.7874e-12
	-8.4	1.9205e-12
	-8.8	1.8282e-12
	-9.2	1.9648e-12
	-9.6	1.967e-12
	-10	2.1605e-12
	-10	1.9264e-12
	-9.6	1.6336e-12
	-9.2	1.8988e-12
	-8.8	1.6629e-12
	-8.4	1.7209e-12
	-8	1.679e-12
	-7.6	1.5558e-12
	-7.2	1.7643e-12
	-6.8	1.6293e-12
	-6.4	2.0233e-12
	-6	1.7005e-12
	-5.6	1.9439e-12
	-5.2	2.048e-12
	-4.8	2.2166e-12
	-4.4	1.8717e-12
	-4	2.1301e-12
	-3.6	2.102e-12
	-3.2	1.7539e-12
	-2.8	2.0443e-12
	-2.4	1.6905e-12
	-2	2.0486e-12
	-1.6	1.9844e-12
	-1.2	1.6036e-12
	-0.8	1.496e-12
	-0.4	1.76624e-11
	0	7.60957e-11
	0.4	1.28987e-10
	0.8	3.26215e-10
	1.2	6.86803e-10
	1.6	1.2762e-09
	2	2.1463e-09
	2.4	3.3476e-09
	2.8	4.9627e-09
	3.2	7.0112e-09
	3.6	9.4618e-09
	4	1.25183e-08
	4.4	1.61979e-08
	4.8	2.04199e-08
	5.2	2.52619e-08
	5.6	3.08145e-08
	6	3.70016e-08
	6.4	4.37611e-08
	6.8	5.14045e-08
	7.2	5.96547e-08
	7.6	6.86311e-08
	8	7.83494e-08
	8.4	8.89291e-08
	8.8	9.96428e-08
	9.2	1.11711e-07
	9.6	1.24674e-07
	10	1.38333e-07
	10.4	1.52562e-07
	10.8	1.67859e-07
	11.2	1.83991e-07
	11.6	2.0055e-07
	12	2.18313e-07
	12.4	2.36645e-07
	12.8	2.55644e-07
	13.2	2.75896e-07
	13.6	2.97073e-07
	14	3.187e-07
	14.4	3.41169e-07
	14.8	3.64599e-07
	15.2	3.88498e-07
	15.6	4.13221e-07
	16	4.39281e-07
	16.4	4.65771e-07
	16.8	4.93022e-07
	17.2	5.20925e-07
	17.6	5.50169e-07
	18	5.80406e-07
	18.4	6.10637e-07
	18.8	6.43176e-07
	19.2	6.7553e-07
	19.6	7.08559e-07
	20	7.43179e-07
	20.4	7.78153e-07
	20.8	8.14453e-07
	21.2	8.506e-07
	21.6	8.88918e-07
	22	9.25449e-07
	22.4	9.64139e-07
	22.8	1.0048e-06
	23.2	1.046e-06
	23.6	1.0884e-06
	24	1.1316e-06
	24.4	1.1752e-06
	24.8	1.2207e-06
	25.2	1.2648e-06
	25.6	1.3123e-06
	26	1.3592e-06
	26.4	1.4081e-06
	26.8	1.4586e-06
	27.2	1.508e-06
	27.6	1.56e-06
	28	1.612e-06
	28.4	1.6658e-06
	28.8	1.7206e-06
	29.2	1.7748e-06
	29.6	1.8301e-06
	30	1.8871e-06
	30.4	1.9462e-06
	30.8	2.0058e-06
	31.2	2.0657e-06
	31.6	2.128e-06
	32	2.1901e-06
	32.4	2.254e-06
	32.8	2.32e-06
	33.2	2.3851e-06
	33.6	2.4504e-06
	34	2.5173e-06
	34.4	2.5855e-06
	34.8	2.6554e-06
	35.2	2.7272e-06
	35.6	2.7994e-06
	36	2.8726e-06
	36.4	2.9454e-06
	36.8	3.0179e-06
	37.2	3.0936e-06
	37.6	3.1707e-06
	38	3.2489e-06
	38.4	3.3275e-06
	38.8	3.4103e-06
	39.2	3.4894e-06
	39.6	3.5702e-06
	40	3.6565e-06
	40.4	3.7426e-06
	40.8	3.8299e-06
	41.2	3.9199e-06
	41.6	4.0077e-06
	42	4.0972e-06
	42.4	4.1878e-06
	42.8	4.2821e-06
	43.2	4.3743e-06
	43.6	4.472e-06
	44	4.5653e-06
	44.4	4.6626e-06
	44.8	4.7579e-06
	45.2	4.8601e-06
	45.6	4.9597e-06
	46	5.0598e-06
	46.4	5.167e-06
	46.8	5.2721e-06
	47.2	5.3773e-06
	47.6	5.4836e-06
	48	5.5892e-06
	48.4	5.6984e-06
	48.8	5.8061e-06
	49.2	5.9225e-06
	49.6	6.0356e-06
	50	6.146e-06
	50.4	6.2579e-06
	50.8	6.374e-06
	51.2	6.4909e-06
	51.6	6.6108e-06
	52	6.732e-06
	52.4	6.8515e-06
	52.8	6.9727e-06
	53.2	7.0939e-06
	53.6	7.2179e-06
	54	7.3353e-06
	54.4	7.4579e-06
	54.8	7.5902e-06
	55.2	7.7174e-06
	55.6	7.8433e-06
	56	7.9702e-06
	56.4	8.0971e-06
	56.8	8.2212e-06
	57.2	8.3542e-06
	57.6	8.4814e-06
	58	8.6144e-06
	58.4	8.7443e-06
	58.8	8.8806e-06
	59.2	8.969e-06
	59.6	9.1119e-06
	60	9.2447e-06
	60.4	9.3856e-06
	60.8	9.5207e-06
	61.2	9.6592e-06
	61.6	9.7961e-06
	62	9.9323e-06
	62.4	1.00673e-05
	62.8	1.02143e-05
	63.2	1.03513e-05
	63.6	1.04964e-05
	64	1.06323e-05
	64.4	1.07674e-05
	64.8	1.09224e-05
	65.2	1.10581e-05
	65.6	1.1203e-05
	66	1.13443e-05
	66.4	1.14912e-05
	66.8	1.16343e-05
	67.2	1.17784e-05
	67.6	1.19272e-05
	68	1.20726e-05
	68.4	1.2225e-05
	68.8	1.23638e-05
	69.2	1.25194e-05
	69.6	1.26725e-05
	70	1.28243e-05
	70.4	1.29722e-05
	70.8	1.31243e-05
	71.2	1.32761e-05
	71.6	1.34245e-05
	72	1.35709e-05
	72.4	1.37193e-05
	72.8	1.38761e-05
	73.2	1.40342e-05
	73.6	1.41911e-05
	74	1.43476e-05
	74.4	1.44969e-05
	74.8	1.46593e-05
	75.2	1.48127e-05
	75.6	1.4976e-05
	76	1.51342e-05
	76.4	1.53002e-05
	76.8	1.54536e-05
	77.2	1.56184e-05
	77.6	1.57754e-05
	78	1.59301e-05
	78.4	1.60768e-05
	78.8	1.62457e-05
	79.2	1.64042e-05
	79.6	1.65713e-05
	80	1.67417e-05
	--

## Sheet: Figure S4a
Figure S4a
	Binding energy	measured	C-H	C-O	C=O	O-C=O	Background	Envelope
	298.84	6673.41	6673.41	6673.41	6673.41	6673.41	6673.41	6673.41
	298.74	6514.47	6514.47	6514.47	6514.47	6514.47	6514.47	6514.47
	298.64	6511.25	6511.25	6511.25	6511.25	6511.25	6511.25	6511.25
	298.54	6566.47	6566.47	6566.47	6566.47	6566.47	6566.47	6566.47
	298.44	6584.04	6584.04	6584.04	6584.04	6584.04	6584.04	6584.04
	298.34	6499.95	6499.95	6499.95	6499.95	6499.95	6499.95	6499.95
	298.24	6445.41	6445.41	6445.41	6445.41	6445.41	6445.41	6445.41
	298.14	6558.2	6558.2	6558.2	6558.2	6558.2	6558.2	6558.2
	298.04	6602.61	6602.61	6602.61	6602.61	6602.61	6602.61	6602.61
	297.94	6521.95	6521.95	6521.95	6521.95	6521.95	6521.95	6521.95
	297.84	6411.15	6496.65	6496.65	6496.65	6496.65	6496.65	6496.65
	297.74	6557.11	6496.59	6496.59	6496.59	6496.59	6496.59	6496.59
	297.64	6544.51	6496.54	6496.54	6496.54	6496.54	6496.54	6496.54
	297.54	6623.71	6496.41	6496.41	6496.41	6496.41	6496.41	6496.41
	297.44	6615.41	6496.29	6496.29	6496.29	6496.29	6496.29	6496.29
	297.34	6474.2	6496.27	6496.27	6496.27	6496.27	6496.27	6496.27
	297.24	6514.13	6496.25	6496.25	6496.25	6496.25	6496.25	6496.25
	297.14	6443.21	6496.2	6496.2	6496.2	6496.2	6496.2	6496.2
	297.04	6528.48	6496.17	6496.17	6496.17	6496.17	6496.17	6496.17
	296.94	6512.81	6496.15	6496.15	6496.15	6496.15	6496.15	6496.15
	296.84	6374.81	6496.03	6496.03	6496.03	6496.03	6496.03	6496.03
	296.74	6443.88	6495.98	6495.98	6495.98	6495.98	6495.98	6495.98
	296.64	6535.52	6495.94	6495.94	6495.94	6495.94	6495.94	6495.94
	296.54	6656.95	6495.77	6495.77	6495.77	6495.77	6495.77	6495.77
	296.44	6441.4	6495.72	6495.72	6495.72	6495.72	6495.72	6495.72
	296.34	6644.15	6495.57	6495.57	6495.57	6495.57	6495.57	6495.57
	296.24	6691.92	6495.37	6495.37	6495.37	6495.37	6495.37	6495.37
	296.14	6612.25	6495.26	6495.26	6495.26	6495.26	6495.26	6495.26
	296.04	6616.51	6495.13	6495.13	6495.13	6495.13	6495.13	6495.13
	295.94	6591.13	6495.04	6495.04	6495.04	6495.04	6495.04	6495.04
	295.84	6499.68	6495.03	6495.03	6495.03	6495.03	6495.03	6495.03
	295.74	6523.67	6495	6495	6495	6495	6495	6495
	295.64	6642.76	6494.85	6494.85	6494.85	6494.85	6494.85	6494.85
	295.54	6527.65	6494.82	6494.82	6494.82	6494.82	6494.82	6494.82
	295.44	6611.2	6494.7	6494.7	6494.7	6494.7	6494.7	6494.7
	295.34	6322.05	6494.53	6494.53	6494.53	6494.53	6494.53	6494.53
	295.24	6460.65	6494.5	6494.5	6494.5	6494.5	6494.5	6494.5
	295.14	6531.49	6494.46	6494.46	6494.46	6494.46	6494.46	6494.46
	295.04	6567.43	6494.39	6494.39	6494.39	6494.39	6494.39	6494.39
	294.94	6662.35	6494.22	6494.22	6494.22	6494.22	6494.22	6494.22
	294.84	6529.97	6494.18	6494.18	6494.18	6494.18	6494.18	6494.18
	294.74	6568.64	6494.11	6494.11	6494.11	6494.11	6494.11	6494.11
	294.64	6563.45	6494.04	6494.04	6494.04	6494.04	6494.04	6494.04
	294.54	6502.33	6494.03	6494.03	6494.03	6494.03	6494.03	6494.03
	294.44	6372.29	6493.91	6493.91	6493.91	6493.91	6493.91	6493.91
	294.34	6563.07	6493.84	6493.84	6493.84	6493.84	6493.84	6493.84
	294.24	6510.15	6493.82	6493.82	6493.82	6493.82	6493.82	6493.82
	294.14	6684.51	6493.63	6493.63	6493.63	6493.63	6493.63	6493.63
	294.04	6512.96	6493.61	6493.61	6493.61	6493.61	6493.61	6493.61
	293.94	6576.05	6493.53	6493.53	6493.53	6493.53	6493.53	6493.53
	293.84	6572.6	6493.45	6493.45	6493.45	6493.45	6493.45	6493.45
	293.74	6525.81	6493.42	6493.42	6493.42	6493.42	6493.42	6493.42
	293.64	6691.83	6493.22	6493.22	6493.22	6493.22	6493.22	6493.22
	293.54	6701.4	6493.01	6493.01	6493.01	6493.01	6493.01	6493.01
	293.44	6534.75	6492.97	6492.97	6492.97	6492.97	6492.97	6492.97
	293.34	6648.03	6492.81	6492.81	6492.81	6492.81	6492.81	6492.81
	293.24	6584.53	6492.72	6492.72	6492.72	6492.72	6492.72	6492.72
	293.14	6509.72	6492.7	6492.7	6492.7	6492.7	6492.7	6492.7
	293.04	6603.23	6492.59	6492.59	6492.59	6492.59	6492.59	6492.59
	292.94	6623.35	6492.46	6492.46	6492.46	6492.46	6492.46	6492.46
	292.84	6670.05	6492.28	6492.28	6492.28	6492.28	6492.28	6492.28
	292.74	6474.48	6492.26	6492.26	6492.26	6492.27	6492.26	6492.27
	292.64	6522.79	6492.23	6492.23	6492.23	6492.24	6492.23	6492.24
	292.54	6553.68	6492.17	6492.17	6492.17	6492.18	6492.17	6492.18
	292.44	6615.2	6492.05	6492.05	6492.05	6492.06	6492.05	6492.06
	292.34	6523.49	6492.02	6492.02	6492.02	6492.05	6492.02	6492.05
	292.24	6560.75	6491.95	6491.95	6491.95	6492	6491.95	6492
	292.14	6485.93	6491.94	6491.94	6491.94	6492.02	6491.94	6492.02
	292.04	6573.12	6491.86	6491.86	6491.86	6491.99	6491.86	6492
	291.94	6523.99	6491.83	6491.83	6491.83	6492.05	6491.83	6492.05
	291.84	6522.73	6491.8	6491.8	6491.8	6492.15	6491.8	6492.15
	291.74	6572.21	6491.72	6491.72	6491.72	6492.27	6491.72	6492.27
	291.64	6642.36	6491.56	6491.56	6491.57	6492.42	6491.56	6492.42
	291.54	6586.41	6491.47	6491.47	6491.47	6492.78	6491.47	6492.78
	291.44	6538.76	6491.42	6491.42	6491.43	6493.4	6491.42	6493.41
	291.34	6434.6	6491.36	6491.36	6491.38	6494.33	6491.36	6494.35
	291.24	6580.09	6491.27	6491.27	6491.3	6495.64	6491.27	6495.66
	291.14	6606.67	6491.16	6491.16	6491.2	6497.52	6491.16	6497.56
	291.04	6709.67	6490.94	6490.94	6491	6500.07	6490.94	6500.14
	290.94	6630.07	6490.8	6490.8	6490.9	6503.74	6490.8	6503.85
	290.84	6587.67	6490.7	6490.7	6490.87	6508.82	6490.7	6508.99
	290.74	6702.12	6490.49	6490.49	6490.76	6515.46	6490.49	6515.73
	290.64	6483.6	6490.48	6490.48	6490.91	6524.55	6490.48	6524.98
	290.54	6475.04	6490.47	6490.47	6491.14	6536.22	6490.47	6536.88
	290.44	6546.56	6490.41	6490.41	6491.44	6551.03	6490.41	6552.06
	290.34	6536.36	6490.36	6490.37	6491.93	6569.6	6490.36	6571.17
	290.24	6787.75	6490.07	6490.07	6492.43	6592.02	6490.07	6594.38
	290.14	6728.11	6489.83	6489.83	6493.33	6619.3	6489.83	6622.81
	290.04	6754.33	6489.56	6489.57	6494.69	6651.32	6489.56	6656.45
	289.94	6745.93	6489.3	6489.33	6496.72	6688.26	6489.3	6695.7
	289.84	6824.83	6488.97	6489.01	6499.52	6729.71	6488.97	6740.31
	289.74	6944.68	6488.51	6488.58	6503.4	6774.75	6488.51	6789.72
	289.64	7029.8	6487.97	6488.08	6508.65	6822.38	6487.97	6843.19
	289.54	6960.88	6487.49	6487.69	6515.85	6870.88	6487.49	6899.44
	289.44	7055.37	6486.92	6487.24	6525.31	6917.94	6486.92	6956.65
	289.34	7200.23	6486.2	6486.72	6537.36	6960.97	6486.2	7012.65
	289.24	7133.36	6485.55	6486.39	6552.95	6997.75	6485.55	7065.99
	289.14	7058.6	6484.98	6486.3	6572.38	7025.32	6484.98	7114.05
	289.04	7145.01	6484.32	6486.38	6596.05	7042.12	6484.31	7155.93
	288.94	7156.57	6483.65	6486.84	6624.39	7046.45	6483.64	7190.4
	288.84	7059.29	6483.07	6487.91	6657.46	7038.22	6483.06	7217.49
	288.74	7180.84	6482.39	6489.67	6695.23	7018	6482.36	7238.21
	288.64	7210.84	6481.67	6492.47	6736.97	6986.77	6481.63	7253
	288.54	7160.72	6481.03	6496.81	6781.93	6947.36	6480.95	7264.3
	288.44	7141.45	6480.43	6503.25	6828.64	6901.9	6480.28	7273.36
	288.34	7204.49	6479.8	6512.25	6875.11	6853.08	6479.56	7281.57
	288.24	7212.25	6479.24	6524.95	6918.98	6803.37	6478.82	7290.09
	288.14	7153.95	6478.86	6542.21	6958.02	6754.98	6478.14	7299.64
	288.04	7243.65	6478.56	6565.21	6989.34	6709.3	6477.37	7310.29
	287.94	7212.69	6478.6	6595.53	7010.92	6667.71	6476.63	7322.87
	287.84	7451.07	6478.84	6634.1	7021.12	6630.51	6475.65	7337.61
	287.74	7471.08	6479.78	6683.41	7018.66	6598.13	6474.65	7356.02
	287.64	7425.84	6481.81	6744.41	7004.44	6570.78	6473.7	7380.34
	287.54	7454.25	6485.37	6818.79	6978.91	6547.82	6472.71	7412.75
	287.44	7422.33	6491.32	6907.68	6944.09	6529.11	6471.76	7456.92
	287.34	7574.45	6500.34	7010.81	6902.19	6513.81	6470.65	7515.2
	287.24	7656.16	6514.19	7128.78	6855.56	6501.47	6469.46	7591.62
	287.14	7761.05	6534.48	7259	6806.89	6491.63	6468.16	7687.51
	287.04	7949.01	6563.75	7398.9	6758.26	6483.6	6466.68	7804.48
	286.94	8125.8	6605.48	7543.94	6711.49	6477.09	6465.01	7942.97
	286.84	8168.88	6663.3	7688.41	6668	6471.8	6463.3	8101.63
	286.74	8431.96	6743.49	7824.6	6628.62	6467.22	6461.32	8279.97
	286.64	8564.52	6851.11	7945.49	6593.66	6463.26	6459.21	8475.89
	286.54	8760.44	6994.19	8042.58	6563.37	6459.63	6456.9	8689.08
	286.44	8819.17	7181.83	8109.35	6537.56	6456.35	6454.52	8921.52
	286.34	9134.33	7421.04	8141.28	6515.62	6453.04	6451.83	9175.48
	286.24	9356.28	7725.86	8133.82	6497.29	6449.7	6448.91	9459.92
	286.14	9663.04	8101.6	8089.53	6481.8	6446.19	6445.68	9782.06
	286.04	10027.5	8559.02	8009.9	6468.73	6442.4	6442.09	10153.8
	285.94	10362.5	9104.68	7901.08	6457.53	6438.35	6438.15	10587.2
	285.84	11189.1	9737.53	7769.95	6447.27	6433.5	6433.38	11088.1
	285.74	11622	10461.2	7624.01	6438.02	6428.24	6428.16	11667
	285.64	12174	11259.9	7471.51	6429.27	6422.44	6422.39	12316
	285.54	13180.8	12118	7318.7	6420.35	6415.63	6415.6	13025.9
	285.44	13738.3	13008	7171.65	6411.48	6408.26	6408.25	13774.7
	285.34	14399.7	13894.2	7034.24	6402.39	6400.23	6400.22	14530.4
	285.24	15192.1	14730.6	6909.56	6392.83	6391.39	6391.39	15250.2
	285.14	15946.5	15473.4	6798.22	6382.73	6381.79	6381.79	15890.7
	285.04	16779.2	16070.9	6701.12	6371.96	6371.35	6371.34	16401.3
	284.94	16998.5	16483.2	6617.87	6361.06	6360.67	6360.67	16740.8
	284.84	17075.2	16684.2	6547.47	6350.15	6349.91	6349.91	16882
	284.74	16888.3	16645.8	6489.16	6339.47	6339.32	6339.32	16795.8
	284.64	16527.5	16384.4	6440.96	6329.18	6329.09	6329.09	16496.4
	284.54	15781.3	15909.8	6402.13	6319.65	6319.59	6319.59	15992.4
	284.44	14995.1	15259.6	6370.9	6310.91	6310.88	6310.88	15319.6
	284.34	14228.7	14478.7	6345.96	6302.94	6302.92	6302.92	14521.8
	284.24	13662.8	13610.5	6326.06	6295.54	6295.53	6295.53	13641
	284.14	12494.4	12706.8	6310.6	6289.31	6289.3	6289.3	12728.1
	284.04	11772.8	11808	6298.51	6283.8	6283.79	6283.79	11822.8
	283.94	10888.9	10948.9	6289.19	6279.17	6279.17	6279.17	10958.9
	283.84	10100	10153.6	6282.06	6275.33	6275.33	6275.33	10160.4
	283.74	9559.6	9441.65	6276.51	6272.03	6272.03	6272.03	9446.13
	283.64	8919.04	8816.65	6272.3	6269.37	6269.37	6269.37	8819.57
	283.54	8334.29	8284.52	6269.19	6267.3	6267.3	6267.3	8286.41
	283.44	8048.23	7838.8	6266.72	6265.51	6265.51	6265.51	7840.01
	283.34	7533.72	7472.74	6264.99	6264.23	6264.23	6264.23	7473.5
	283.24	7476.2	7179.62	6263.49	6263.02	6263.02	6263.02	7180.09
	283.14	7190.12	6946.4	6262.38	6262.09	6262.09	6262.09	6946.69
	283.04	6854.52	6766.36	6261.67	6261.49	6261.49	6261.49	6766.54
	282.94	6847.65	6628.1	6261.01	6260.9	6260.9	6260.9	6628.2
	282.84	6594.6	6523.85	6260.63	6260.57	6260.57	6260.57	6523.91
	282.74	6627.44	6446.93	6260.23	6260.2	6260.2	6260.2	6446.97
	282.64	6592.64	6390.17	6259.88	6259.86	6259.86	6259.86	6390.19
	282.54	6475.93	6349.69	6259.66	6259.65	6259.65	6259.65	6349.7
	282.44	6615.83	6320.61	6259.3	6259.29	6259.29	6259.29	6320.61
	282.34	6576.89	6300.15	6258.97	6258.97	6258.97	6258.97	6300.15
	282.24	6368.84	6286.24	6258.86	6258.86	6258.86	6258.86	6286.24
	282.14	6340.35	6276.66	6258.78	6258.78	6258.78	6258.78	6276.66
	282.04	6472.07	6270.16	6258.56	6258.56	6258.56	6258.56	6270.16
	281.94	6301.67	6265.92	6258.52	6258.52	6258.52	6258.52	6265.92
	281.84	6269.69	6263.17	6258.51	6258.51	6258.51	6258.51	6263.17
	281.74	6308.68	6261.36	6258.46	6258.46	6258.46	6258.46	6261.36
	281.64	6412.53	6260.08	6258.3	6258.3	6258.3	6258.3	6260.08
	281.54	6158.04	6259.28	6258.2	6258.2	6258.2	6258.2	6259.28
	281.44	6152.07	6258.74	6258.1	6258.1	6258.1	6258.1	6258.74
	281.34	6162.52	6258.38	6258	6258	6258	6258	6258.38
	281.24	6387.03	6258.09	6257.87	6257.87	6257.87	6257.87	6258.09
	281.14	6233.77	6257.97	6257.85	6257.85	6257.85	6257.85	6257.97
	281.04	6268.56	6257.91	6257.84	6257.84	6257.84	6257.84	6257.91
	280.94	6184.39	6257.8	6257.76	6257.76	6257.76	6257.76	6257.8
	280.84	6366.4	6257.68	6257.65	6257.65	6257.65	6257.65	6257.68
	280.74	6222.17	6222.19	6222.17	6222.17	6222.17	6222.17	6222.19
	280.64	6319.91	6319.91	6319.91	6319.91	6319.91	6319.91	6319.91
	280.54	6190.63	6190.63	6190.63	6190.63	6190.63	6190.63	6190.63
	280.44	6117.69	6117.69	6117.69	6117.69	6117.69	6117.69	6117.69
	280.34	6231.28	6231.28	6231.28	6231.28	6231.28	6231.28	6231.28
	280.24	6166.73	6166.73	6166.73	6166.73	6166.73	6166.73	6166.73
	280.14	6299.29	6299.29	6299.29	6299.29	6299.29	6299.29	6299.29
	280.04	6343.69	6343.69	6343.69	6343.69	6343.69	6343.69	6343.69
	279.94	6300.51	6300.51	6300.51	6300.51	6300.51	6300.51	6300.51
	279.84	6170.19	6170.19	6170.19	6170.19	6170.19	6170.19	6170.19

[truncated: 11 more sheets: Figure S4b, Figure S6, Figure S9a, Figure S9b, Figure S9c, Figure S14a, Figure S14b, Figure S16c, Figure S16d, Figure S21a, Figure S21b]
